# Supplementary material for: Genomic evidence supports the “long chronology” for the peopling of Sahul
Source: Sci Adv. 2025 Nov 28;11(48):eady9493. doi: 10.1126/sciadv.ady9493 (PMC12662211; doi:10.1126/sciadv.ady9493)
Supplement: Supplementary file 2 — Data S1 and tables S1 to S3 [file sciadv.ady9493_data_s1_and_tables_s1_to_s3.zip]

Archive with 1 entries (1 files):
- ady9493_data_s1_and_tables_s1_to_s3.xlsx
