# Supplementary material for: Genomic evidence supports the “long chronology” for the peopling of Sahul
Source: Sci Adv. 2025 Nov 28;11(48):eady9493. doi: 10.1126/sciadv.ady9493 (PMC12662211; doi:10.1126/sciadv.ady9493)
Supplement: Supplementary file 2 — Data S1 and tables S1 to S3 [file sciadv.ady9493_data_s1_and_tables_s1_to_s3.zip › ady9493_data_s1_and_tables_s1_to_s3.xlsx]

## Sheet: Figure_S1_M
																																		Australia					ML
																																		Indonesia/Brunei
																																		East Timor					Beast
																																		Malaysia
																																		Philippines
																																		Fiji
																																		Micronesia
																																		PNG/Papua
																																		Solomon Islands
																																		Vanuatu
																																		MSEA
																																		Polynesia
																																		Africa/NearEast/India
																																		China/Taiwan
		5775									12579											16295@														630								13299				16324
		16168
											M7c3c2											4.06 (2.16;5.98)														M7c3c4								M7c3c5				M7c3c6
		M7c3c1																				8.94 [4.18;14.69]
											2.27 (0.59;3.96)																									5.22 (3.91;6.54)								KC994025_Philippines				3.05 (0;7.81)
		4.71 (3.21;6.23)									5.22 [2.75;8.16]											JX987441_Taiwan														7.14 [3.47;11.85]												4.22 [1.37;7.53]
		9.07 [4.51;14.23]																				KC252501_Taiwan
											DQ372876_MajuroAtoll											SSM057_Malaysia																					16093		16295@
											KJ154750_Solomons											SSM076_Malaysia									119		709		152			1719			15930						980		8854
	9494			2887							KJ154751_Solomons																				150		15064		9053						16278		KC994034_Philippines		KC994032_Philippines
	9983			11893							KJ154752_Solomons																				12362				13449										KC994044_Philippines		KC994106_Philippines		KC994008_Philippines
	16189										KJ154755_Solomons						16189		8023		6722		9389		527		14756		10237		16295@		HM596659_Indonesia		16153		3849		16189		KU131338_Malaysia								KC994013_Philippines
				M7c3c1a															16392						6260		16093										13708												KC994096_Philippines
	GU733792_Philippines																KU131313_Indonesia				SSM041_Malaysia		KU131333_Malaysia		6681				GQ119018_Philippines		MK128876_Indonesia				JX987453_Indonesia		15355		KU131318_Indonesia										KC994099_Philippines
				3.34 (1.55;5.15)			150			16214			8648		9196..9198del3		KU131322_Indonesia		M7c3c3						11908		KC252348_Taiwan																						KC994110_Philippines
				5.96 [2.62;9.71]											13145								3277		13563												KU131341_Malaysia
							KJ154754_Solomons			KU131350_Nauru			KJ154757_Solomons		16037				KC994090_Philippines				4991								121																		16131
										KU131351_Nauru													11746		JX987462_Taiwan		12346
			4859		295										KU131349_Kiribati				41												MK128877_Indonesia																		KC994088_Philippines
					3714		202																SSM086_Malaysia				KF540781_Taiwan																						KC994113_Philippines
			KU131362_Taiwan		4659				10873@		7055								KC994116_Philippines
			JX987466_Taiwan		8170		KJ154753_Solomons
					16266		KJ154756_Solomons		KU131348_Kiribati		KJ154325_Tuvalu								3693
			9123		KF540980_Taiwan														KC994089_Philippines
					KF540982_Taiwan														KC994103_Philippines
			JX987467_Taiwan		HM238218_Taiwan

## Sheet: Figure_S1_N
																		2831																									6755
																		5704																									9140
																		6896																									16213
																		10101
																		11020																									O
																		13263
																		16066																									37.83 (27.61-48.41)
																																											37.49 (25.73-50.14)
																		N13
																		39.24 (26.72-52.3)																	152
																		35.90 (25.80-46.26)																	5563

																																			O1
												146															2156insA
												152															4454								29.09 (20.2-38.3)
																											6965								28.08 (17.77-39.79)
												N13a															10870
																											12562								KY595668_Australia		QLD
												36.75 (29.24-44.47)
												32.72 (23.80-42.35)															N13b								509
																																			6221
																																			15300								42insG					152
			178								4853						5492						55			14364		6815							15852								4824					513
											12302						12634						56												15885								8842C
			N13a1								13437						12662						2831@			A235_Australia		A525_Australia							16303								16368					KY595606_Australia
											15106						16179						4502			QLD		QLD							16362													QLD
			27.89 (20.32-35.68)								16293C						16311						5563																				O2a
			22.90 (15.21-31.09)								16298delT						16317T						8883												O1a
																							13161																				24.31 (17.74-31.06)
											N13a2												15758												14.97 (8.7-21.45)								24.74 (16.06-33.68)
		3101delA			195											185		4254					15817												14.96 (8.28-22.19)
		12705@			16261						14.97 (8.88-21.25)					8531		8404
		15172			16290						14.18 (7.02-21.32)					9254		8506					N13a3																		151				547
																10586		15892															5460					5147			152				1536
		MK165674_Australia ancient														13105							12.2 (5.56-19.08)										15924					8705			513				5836
				3483			2775			44insC			16297			13293		A483_Australia					11.70 (5.16-18.17)															9140@			1391				8392
				4967			9080			9896						16261		QLD															O1a1					10724			3027				13967
				5300			13759			16297delT																												12771			6599				15258
				8631			13934					185C		385		KY595614_Australia					195			44insC														16158			9140@				15790
				13135			15431			p8171_PNG		2755		6929		QLD					9055			14305							10700				152@			16304			16254				16145
				16177			16291					7859		11087							16249			16166											508						16278				16292
				16189								8877		13819										16311											3398			DQ404447_Australia			16355A				16294
				16240								13135		16129																16223@		1628						NT Desert			16390				16311
				16311		8485		263@						16448						44insC		152@		A527_Australia						16274															16325
						15148		709				p8236_PNG								10927		4688		QLD								AY289056_Australia		6261		3109
				EF495214_Australia		15209		11635						p8150_PNG						16219		8509								AY289058_Australia		NT		13656						16357		59
				WA		16264		14755																						NT						Rasmussen2011_Australia				16362		5896A		8270		42insG@
						16278		15358												p7886_PNG		NN9A54												A228_Australia		WA						9554		8701		44insC
								16274												p7863_PNG														QLD						A290_Australia				13581		5206
						KY595661_Australia																																		A148_Australia		A14921				5894C
						QLD		JN226143_Australia																																NSW		het(M)5896		A18193_Australia		13708
								WA																																		SA		het(Y)8270
																																												SA		AY289059_Australia
																																														NT
[truncated: 96 more columns]

## Sheet: Table_S1
Original ID	Genbank ID	Macrohg	Haplogroup	Region	Origin - country	Origin - subregion	Origin - region	Ethnicity/Language	Reference
6617	PX272287	M	Q1e1b1	Melanesia	Solomon Islands				This study
6618	PX272288	M	M27a2b	Melanesia	Solomon Islands				This study
6620	PX272289	M	Q1e1b1	Melanesia	Solomon Islands				This study
6628	PX272290	M	E1a2a	Melanesia	Solomon Islands				This study
6633	PX272291	M	M27a2b	Melanesia	Solomon Islands				This study
6635	PX272292	M	M27a3a	Melanesia	Solomon Islands				This study
6638	PX272293	M	M27a2b	Melanesia	Solomon Islands				This study
6643	PX272294	M	Q1c1a	Melanesia	Solomon Islands				This study
6644	PX272295	M	M27c1	Melanesia	Solomon Islands				This study
A148	PX272296	N	O2a	Australasia	Australia	New South Wales			This study
A172	PX272297	N	S1a1a	Australasia	Australia	Victoria			This study
A175	PX272298	M	Q1h2a	Australasia	Australia	Queensland			This study
A177	PX272299	R	P12b	Australasia	Australia	Queensland			This study
A178	PX272300	R	P1d1b	Australasia	Australia	Queensland			This study
A179	PX272301	R	P12a1	Australasia	Australia	Queensland			This study
A190	PX272302	M	Q1i1a1	Australasia	Australia	New South Wales			This study
A227	PX272303	R	P1d1b2	Australasia	Australia	Queensland			This study
A228	PX272304	N	O1a1	Australasia	Australia	Queensland			This study
A232	PX272305	N	S1b2a	Australasia	Australia	Queensland			This study
A233	PX272306	R	P5a1a1	Australasia	Australia	Queensland			This study
A235	PX272307	N	N13b	Australasia	Australia	Queensland			This study
A250	PX272308	R	P2b1	Australasia	Australia	Queensland			This study
A252	PX272309	M	M42c1a	Australasia	Australia	New South Wales			This study
A253	PX272310	N	S1a	Australasia	Australia	Queensland			This study
A290	PX272311	N	O2a	Australasia	Australia	New South Wales			This study
A328	PX272312	R	P5a1	Australasia	Australia	Queensland			This study
A341	PX272313	M	M42a3	Australasia	Australia	Queensland			This study
A354	PX272314	M	M28a4c	Melanesia	Vanuatu				This study
A368	PX272315	M	M42c2a1a1	Australasia	Australia	Queensland			This study
A372	PX272316	R	P5a1a	Australasia	Australia	Queensland			This study
A374	PX272317	N	S1b2a	Australasia	Australia	Queensland			This study
A375	PX272318	M	M42c2a1a1	Australasia	Australia	Queensland			This study
A378	PX272319	R	P5a1a	Australasia	Australia	ACT			This study
A380	PX272320	N	S1a1	Australasia	Australia	Queensland			This study
A382	PX272321	R	P6b	Australasia	Australia	Queensland			This study
A385	PX272322	R	P1e1	Australasia	Australia	Queensland			This study
A387	PX272323	M	M42c2a1a	Australasia	Australia	New South Wales			This study
A388	PX272324	N	S6	Australasia	Australia	New South Wales			This study
A423	PX272325	M	M42a1a1a	Australasia	Australia	Queensland			This study
A424	PX272326	M	M42a1a1a	Australasia	Australia	Queensland			This study
A426	PX272327	R	P12a	Australasia	Australia	Queensland			This study
A427	PX272328	M	M42a1a1a	Australasia	Australia	Queensland			This study
A434	PX272329	R	P12a1	Australasia	Australia	Queensland			This study
A439	PX272330	M	M42a2	Australasia	Australia	Queensland			This study
A458	PX272331	R	P12a	Australasia	Australia	Queensland			This study
A461	PX272332	R	P12a	Australasia	Australia	Queensland			This study
A475	PX272333	N	S1c	Australasia	Australia	Queensland			This study
A476	PX272334	N	S1a1b1	Australasia	Australia	Queensland			This study
A477	PX272335	R	P12a	Australasia	Australia	Queensland			This study
A478	PX272336	M	Q1d1	Australasia	Australia	Queensland			This study
A479	PX272337	R	P5a1a1	Australasia	Australia	Queensland			This study
A480	PX272338	R	P1d1b2	Australasia	Australia	Queensland			This study
A482	PX272339	N	S1a1a	Australasia	Australia	Queensland			This study
A483	PX272340	N	N13a	Australasia	Australia	Queensland			This study
A504	PX272341	M	Q1c	Australasia	Australia	Queensland			This study
A507	PX272342	R	P1e1	Australasia	Australia	Queensland			This study
A509	PX272343	N	S1b1	Australasia	Australia	Queensland			This study
A510	PX272344	R	P12a	Australasia	Australia	Queensland			This study
A511	PX272345	M	M42c1	Australasia	Australia	Queensland			This study
A512	PX272346	R	P5a1a1	Australasia	Australia	Queensland			This study
A521	PX272347	M	M42c2a1a1	Australasia	Australia	Queensland			This study
A525	PX272348	N	N13b	Australasia	Australia	Queensland			This study
A526	PX272349	R	P1e1	Australasia	Australia	Queensland			This study
A527	PX272350	N	N13a3	Australasia	Australia	Queensland			This study
A542	PX272351	N	S1b2a	Australasia	Australia	New South Wales			This study
A543	PX272352	N	S1b2a	Australasia	Australia	New South Wales			This study
A549	PX272353	M	M42a2a	Australasia	Australia	Queensland			This study
A557	PX272354	R	P11b	Australasia	Australia	Tasmania			This study
A558	PX272355	M	M42a1a1	Australasia	Australia	Queensland			This study
A565	PX272356	M	M42a2	Australasia	Australia	New South Wales			This study
A568	PX272357	M	M42c1	Australasia	Australia	Tasmania			This study
A570	PX272358	R	P11a1a1	Australasia	Australia	Tasmania			This study
A84	PX272359	R	P12a	Australasia	Australia	Queensland			This study
A85	PX272360	M	M42c2a2	Australasia	Australia	Queensland			This study
A98	PX272361	M	M42a1b	Australasia	Australia	Queensland			This study
AN104	PX272362	M	M28a+204	Melanesia	Vanuatu	Aneityum			This study
AN110	PX272363	R	P1d1c1a	Melanesia	Vanuatu	Aneityum			This study
AN114	PX272364	R	P1d2a2	Melanesia	Vanuatu	Aneityum			This study
AN115	PX272365	R	P1d2a2	Melanesia	Vanuatu	Aneityum			This study
AN136	PX272366	R	P1d2a2	Melanesia	Vanuatu	Aneityum			This study
AN143	PX272367	M	M28a5	Melanesia	Vanuatu	Aneityum			This study
AN158	PX272368	M	M28a+204	Melanesia	Vanuatu	Aneityum			This study
AN173	PX272369	M	M28a+204	Melanesia	Vanuatu	Aneityum			This study
AN178	PX272370	M	M28a5a	Melanesia	Vanuatu	Aneityum			This study
AN18	PX272371	M	Q1	Melanesia	Vanuatu	Aneityum			This study
AN184	PX272372	M	M28a5a	Melanesia	Vanuatu	Aneityum			This study
AN185	PX272373	R	P1d2a2	Melanesia	Vanuatu	Aneityum			This study
AN190	PX272374	R	P1d2a2	Melanesia	Vanuatu	Aneityum			This study
AN242	PX272375	M	M28a+204	Melanesia	Vanuatu	Aneityum			This study
AN246	PX272376	R	P1d2a2	Melanesia	Vanuatu	Aneityum			This study
AN46	PX272377	R	P1d2a2	Melanesia	Vanuatu	Aneityum			This study
ATN1	PX272378	M	Q1	Melanesia	Vanuatu	Paama			This study
ATN10	PX272379	R	P4c	Melanesia	Vanuatu	Futuna			This study
ATN11	PX272380	M	Q2a	Melanesia	Vanuatu	Malekula			This study
ATN12	PX272381	R	P1f1	Melanesia	Vanuatu	Ambrym			This study
ATN13	PX272382	M	M28a4a1a	Melanesia	Vanuatu	Pentecost			This study
ATN14	PX272383	M	Q1i1a	Melanesia	Vanuatu	Erromango			This study
ATN15	PX272384	R	P1d2	Melanesia	Vanuatu	Tanna			This study
ATN16	PX272385	R	P1f1a	Melanesia	Vanuatu	NA			This study
ATN18	PX272386	M	Q1b1a	Melanesia	Vanuatu	Pentecost			This study
ATN2	PX272387	R	P1f1a	Melanesia	Vanuatu	Nguna			This study
ATN20	PX272388	R	P1d2a	Melanesia	Vanuatu	Malekula			This study
ATN22	PX272389	R	P1d1c1a	Melanesia	Vanuatu	NA			This study
ATN24	PX272390	M	M29b	Melanesia	Vanuatu	Emae			This study
ATN28	PX272391	M	Q1l	Melanesia	Vanuatu	Malekula			This study
ATN32	PX272392	M	M28a4c	Melanesia	Vanuatu	Tanna			This study
ATN5	PX272393	M	Q2a4	Melanesia	Vanuatu	Banks			This study
ATR102	PX272394	M	M28a4a2	Melanesia	Vanuatu	Emae			This study
ATR109	PX272395	M	Q1b	Melanesia	Vanuatu	Emae			This study
ATR112	PX272396	M	Q1e1b	Melanesia	Vanuatu	Emae			This study
ATR126	PX272397	M	Q1a1a4	Melanesia	Vanuatu	Makura			This study
ATR133	PX272398	R	P1f1	Melanesia	Vanuatu	Makura			This study
ATR139	PX272399	M	M28a5	Melanesia	Vanuatu	Makura			This study
ATR163	PX272400	M	Q2a2	Melanesia	Vanuatu	Santo	Malau		This study
ATR171	PX272401	R	P1d1	Melanesia	Vanuatu	Santo	Wunpuku		This study
ATR189	PX272402	M	Q1c	Melanesia	Vanuatu	Santo	Tasiriki		This study
ATR193	PX272403	M	M28b1	Melanesia	Vanuatu	Santo	Tasiriki		This study
ATR234	PX272404	R	P1d2b	Melanesia	Vanuatu	Pentecost			This study
ATR235	PX272405	M	M27a3b1	Melanesia	Vanuatu	Pentecost			This study
ATR237	PX272406	M	Q1h2b	Melanesia	Vanuatu	Pentecost			This study
ATR238	PX272407	M	Q1b1a	Melanesia	Vanuatu	Pentecost			This study
ATR239	PX272408	R	P1d2b	Melanesia	Vanuatu	Pentecost			This study
ATR241	PX272409	R	P1d2b	Melanesia	Vanuatu	Pentecost			This study
ATR243	PX272410	M	Q2a4	Melanesia	Vanuatu	Pentecost			This study
ATR246	PX272411	M	M25	Melanesia	Vanuatu	Pentecost	Ranmawat		This study
ATR247	PX272412	M	E1a2+(16261)	Melanesia	Vanuatu	Pentecost	Ranmawat		This study
ATR248	PX272413	M	E1a2+(16261)	Melanesia	Vanuatu	Pentecost	Ranmawat		This study
ATR249	PX272414	M	M28a1a	Melanesia	Vanuatu	Pentecost	Ranmawat		This study
ATR250	PX272415	M	Q2a	Melanesia	Vanuatu	Pentecost	Ranmawat		This study
ATR251	PX272416	M	Q1h2b	Melanesia	Vanuatu	Pentecost	Wugunmel		This study
ATR253	PX272417	M	Q1h2b	Melanesia	Vanuatu	Pentecost	Wugunmel		This study
ATR255	PX272418	M	Q1a1a1a	Melanesia	Vanuatu	Pentecost	Wugunmel		This study
ATR258	PX272419	M	M28a4a1a	Melanesia	Vanuatu	Pentecost	Wugunmel		This study
ATR261	PX272420	R	P1d2b	Melanesia	Vanuatu	Pentecost	Bwatnapni		This study
ATR262	PX272421	R	P1d2b	Melanesia	Vanuatu	Pentecost	Bwatnapni		This study
ATR264	PX272422	M	M28a4a1a	Melanesia	Vanuatu	Pentecost	Bwatnapni		This study
ATR265	PX272423	M	Q1b1a	Melanesia	Vanuatu	Pentecost	Bwatnapni		This study
ATR266	PX272424	M	Q1h2b	Melanesia	Vanuatu	Pentecost	Namaram		This study
ATR268	PX272425	M	Q2a	Melanesia	Vanuatu	Pentecost	Namaram		This study
ATR272	PX272426	M	Q2a4	Melanesia	Vanuatu	Pentecost	Namaram		This study
ATR273	PX272427	M	Q2a4	Melanesia	Vanuatu	Pentecost	Namaram		This study
ATR274	PX272428	M	Q2a4	Melanesia	Vanuatu	Pentecost	Namaram		This study
ATR275	PX272429	R	P1d2a1	Melanesia	Vanuatu	Pentecost	Namaram		This study
ATR276	PX272430	R	P1d2a1	Melanesia	Vanuatu	Pentecost	Baie Barrier		This study
ATR277	PX272431	M	M28a4a1	Melanesia	Vanuatu	Pentecost	Namaram		This study
ATR279	PX272432	R	P1d2a1	Melanesia	Vanuatu	Pentecost	Namaram		This study
ATR280	PX272433	M	Q2a	Melanesia	Vanuatu	Pentecost	Namaram		This study
ATR281	PX272434	M	M28a1a	Melanesia	Vanuatu	Pentecost	Baie Barrier		This study
ATR284	PX272435	R	P1f1	Melanesia	Vanuatu	Pentecost	Baie Barrier		This study
ATR286	PX272436	M	Q1b1	Melanesia	Vanuatu	Pentecost	Baie Barrier		This study
ATR294	PX272437	R	P1f1	Melanesia	Vanuatu	Pentecost	Baie Barrier		This study
ATR310	PX272438	M	M27a3b	Melanesia	Vanuatu	Pentecost	Baie Barrier		This study
ATR313	PX272439	M	M28a1a	Melanesia	Vanuatu	Pentecost	Baie Barrier		This study
ATR320	PX272440	M	M28a1a	Melanesia	Vanuatu	Pentecost	Baie Barrier		This study
ATR326	PX272441	M	M28a1a	Melanesia	Vanuatu	Pentecost	Baie Barrier		This study
ATR327	PX272442	M	M27a3b	Melanesia	Vanuatu	Pentecost	Baie Barrier		This study
ATR329	PX272443	R	P1f1	Melanesia	Vanuatu	Pentecost	Baie Barrier		This study
ATR332	PX272444	M	E1a2+(16261)	Melanesia	Vanuatu	Pentecost	Baie Barrier		This study
ATR333	PX272445	M	E1a2+(16261)	Melanesia	Vanuatu	Pentecost	Baie Barrier		This study
ATR335	PX272446	M	Q1b1a	Melanesia	Vanuatu	Pentecost	Baie Barrier		This study
ATR340	PX272447	R	P1f1	Melanesia	Vanuatu	Pentecost	Baie Barrier		This study
ATR342	PX272448	R	P1f1	Melanesia	Vanuatu	Pentecost	Baie Barrier		This study
ATR345	PX272449	R	P1f1	Melanesia	Vanuatu	Pentecost	Baie Barrier		This study
ATR346	PX272450	M	M25	Melanesia	Vanuatu	Pentecost	Baie Barrier		This study
ATR347	PX272451	R	P1f1	Melanesia	Vanuatu	Pentecost	Baie Barrier		This study
ATR55	PX272452	R	P1f1a	Melanesia	Vanuatu	Emae			This study
ATR59	PX272453	M	Q1g3	Melanesia	Vanuatu	Emae			This study
ATR66	PX272454	M	M28a8	Melanesia	Vanuatu	Emae			This study
ATR72	PX272455	R	P1f1	Melanesia	Vanuatu	Emae			This study
ATR75	PX272456	M	M28a8	Melanesia	Vanuatu	Emae			This study
ATR80	PX272457	M	M28a5	Melanesia	Vanuatu	Emae			This study
ATR87	PX272458	M	Q1b	Melanesia	Vanuatu	Emae			This study
ATR88	PX272459	M	Q1b	Melanesia	Vanuatu	Emae			This study
ATR89	PX272460	M	Q1g3	Melanesia	Vanuatu	Emae			This study
B100	PX272461	M	M29b	Melanesia	Vanuatu	Tongoa			This study
B101	PX272462	M	Q2a	Melanesia	Vanuatu	Ambrym			This study
B105	PX272463	M	Q2a	Melanesia	Vanuatu	Malekula			This study
B106	PX272464	R	P4c	Melanesia	Vanuatu	Futuna			This study
B107	PX272465	M	M28a8	Melanesia	Vanuatu	Efate			This study
B108	PX272466	M	M28a+204	Melanesia	Vanuatu	Malekula			This study
B110	PX272467	R	P1d2a1	Melanesia	Vanuatu	Santo			This study
B113	PX272468	M	M29b	Melanesia	Vanuatu	Nguna			This study
B117	PX272469	M	M28a1a	Melanesia	Vanuatu	Ambrym			This study
B118	PX272470	R	P1d2	Melanesia	Vanuatu	Banks			This study
B119	PX272471	R	P1d2b	Melanesia	Vanuatu	Tanna			This study
B120	PX272472	R	P4c	Melanesia	Vanuatu	Futuna			This study
B121	PX272473	M	Q1a1a4	Melanesia	Vanuatu	Santo			This study
B124	PX272474	M	Q2a	Melanesia	Vanuatu	Malekula			This study
B125	PX272475	M	M28a4a1a	Melanesia	Vanuatu	Malekula			This study
B126	PX272476	M	M28a4b	Melanesia	Vanuatu	Tanna			This study
B127	PX272477	M	M28a5	Melanesia	Vanuatu	Tanna			This study
B128	PX272478	M	Q1c	Melanesia	Vanuatu	Santo			This study
B129	PX272479	M	M28a4b	Melanesia	Vanuatu	Tanna			This study
B130	PX272480	M	M28a8	Melanesia	Vanuatu	Tongoa			This study
B131	PX272481	R	P2a2a	Melanesia	Vanuatu	Fila	Ifira, Vila		This study
B139	PX272482	M	Q1a1a1a	Melanesia	Vanuatu	Santo			This study
B140	PX272483	M	M28a8	Melanesia	Vanuatu	Emau			This study
B142	PX272484	M	M28a1a	Melanesia	Vanuatu	Paama			This study
B143	PX272485	M	M28a4c	Melanesia	Vanuatu	Santo			This study
B147	PX272486	M	M29b	Melanesia	Vanuatu	Nguna			This study
B150	PX272487	M	M28a4a2	Melanesia	Vanuatu	Banks			This study
B152	PX272488	M	Q1g3	Melanesia	Vanuatu	Paama			This study
B155	PX272489	M	Q2a	Melanesia	Vanuatu	Paama			This study
B157	PX272490	R	P2a2a	Melanesia	Vanuatu	Tongoa			This study
B159	PX272491	R	P1d2a1	Melanesia	Vanuatu	Paama			This study
B160	PX272492	M	M28a8	Melanesia	Vanuatu	Efate			This study
B165	PX272493	M	M28a4a1a	Melanesia	Vanuatu	Pentecost			This study
B166	PX272494	M	Q1e1b	Melanesia	Vanuatu	Tongoa			This study
B167	PX272495	M	M28a+204	Melanesia	Vanuatu	Ambrym		Europe	This study
B168	PX272496	R	P2a2a	Melanesia	Vanuatu	Fila	Ifira, Vila	Malekula	This study
B169	PX272497	R	P1f1a	Melanesia	Vanuatu	Paama			This study
B171	PX272498	M	M28a8	Melanesia	Vanuatu	NA			This study
B173	PX272499	M	M27a3b1	Melanesia	Vanuatu	Santo			This study
B18	PX272500	M	Q2a2a1	Melanesia	Vanuatu	Santo	Nambauk		This study
B31	PX272501	M	Q1a1a1a	Melanesia	Vanuatu	Santo	Nambauk		This study
B34	PX272502	M	M28a5	Melanesia	Vanuatu	Santo	Nambauk		This study
B45	PX272503	R	P1f1	Melanesia	Vanuatu	Efate			This study
B58	PX272504	M	Q1c	Melanesia	Vanuatu	Santo	Nambauk		This study
B6	PX272505	M	Q1a1a4	Melanesia	Vanuatu	Santo	Nambauk		This study
B64	PX272506	M	Q2a2a1	Melanesia	Vanuatu	Santo	Nambauk		This study
B71	PX272507	M	Q2a2a1	Melanesia	Vanuatu	Santo	Nambauk		This study
B78	PX272508	M	Q2a2	Melanesia	Vanuatu	Santo	Nambauk		This study
B82	PX272509	M	M29b	Melanesia	Vanuatu	Emae			This study
B85	PX272510	M	M28a2a	Melanesia	Vanuatu	Mataro			This study
B87	PX272511	M	M27a3b1	Melanesia	Vanuatu	Malekula			This study
B89	PX272512	M	Q1e1b	Melanesia	Vanuatu	Emae			This study
B90	PX272513	M	M28a4a2	Melanesia	Vanuatu	Banks			This study
B92	PX272514	M	M28a8	Melanesia	Vanuatu	Emau			This study
B93	PX272515	R	P1d1	Melanesia	Vanuatu	Paama			This study
B94	PX272516	M	Q1g3	Melanesia	Vanuatu	Paama			This study
B95	PX272517	M	M28a4a1a	Melanesia	Vanuatu	Pentecost			This study
B97	PX272518	R	P1d2a	Melanesia	Vanuatu	Epi			This study
B98	PX272519	M	M28a8	Melanesia	Vanuatu	Emae			This study
BT1010	PX272520	M	M28a4c	Melanesia	Vanuatu	Banks and Torres			This study
BT1044	PX272521	M	Q2a4	Melanesia	Vanuatu	Banks and Torres			This study
BT261	PX272522	M	Q1a1a4	Melanesia	Vanuatu	Banks and Torres			This study
BT380	PX272523	M	Q1a1a4	Melanesia	Vanuatu	Banks and Torres			This study
BT485	PX272524	M	Q1a1a4	Melanesia	Vanuatu	Banks and Torres			This study
BT510	PX272525	M	Q1a1a4	Melanesia	Vanuatu	Banks and Torres			This study
BT520	PX272526	R	P1e	Melanesia	Vanuatu	Banks and Torres			This study
BT540	PX272527	M	M28a4b	Melanesia	Vanuatu	Banks and Torres			This study
BT60	PX272528	M	M28a4a1	Melanesia	Vanuatu	Banks and Torres			This study
J11	PX272529	M	M28b1	Melanesia	Vanuatu	Santo	Jaraylan		This study
J2	PX272530	M	Q1a1a1a	Melanesia	Vanuatu	Santo	Jaraylan		This study
J5	PX272531	M	Q1a1a1a	Melanesia	Vanuatu	Santo	Jaraylan		This study
J6	PX272532	M	Q1a1a1a	Melanesia	Vanuatu	Santo	Jaraylan		This study
J8	PX272533	M	M28b1	Melanesia	Vanuatu	Santo	Jaraylan		This study
LS143	PX272534	R	P2a2a	Melanesia	Vanuatu	Efate	Mele		This study
LS144	PX272535	R	P2a2a	Melanesia	Vanuatu	Efate	Mele		This study
LS146	PX272536	M	Q2a	Melanesia	Vanuatu	Efate	Mele		This study
LS147	PX272537	M	Q2a	Melanesia	Vanuatu	Efate	Mele		This study
LS148	PX272538	M	Q2a	Melanesia	Vanuatu	Efate	Mele		This study
LS150	PX272539	M	M28a4a2	Melanesia	Vanuatu	Efate	Mele		This study
LS152	PX272540	M	Q1g3	Melanesia	Vanuatu	Efate	Mele		This study
LS156	PX272541	M	M28a4a2	Melanesia	Vanuatu	Efate	Mele		This study
LS157	PX272542	M	Q2a	Melanesia	Vanuatu	Efate	Mele		This study
LS158	PX272543	M	Q2a	Melanesia	Vanuatu	Efate	Mele		This study
LS159	PX272544	M	Q1g3	Melanesia	Vanuatu	Efate	Mele		This study
MA8C09/MAL108/BG108	PX272545	R	P1d1b	MSEA	Malaysia	Johor Malay, SWM			This study
MA8C14/MAL117/BG117	PX272546	M	Q1+92!	MSEA	Malaysia	Johor Malay, SEM			This study
MA8C20/MAL148/BJ148	PX272547	M	M74b1	MSEA	Malaysia	Perak Malay, NWM			This study
MA8C31/MAL18/18B	PX272548	R	R21	MSEA	Malaysia	Kelantan Temiar Senoi			This study
MA8C34/MAL19/KS19	PX272549	R	R21	MSEA	Malaysia	Kedah Kensiu Semang			This study
MA8C40/MAL22/MB22	PX272550	R	P1d1b	MSEA	Malaysia	Kelantan Malay, NEM			This study
MA8C41/MAL22/KDH22	PX272551	M	Q3c	MSEA	Malaysia	Kedah Malay, NWM			This study
MA8C42/MAL22/22B	PX272552	R	R21	MSEA	Malaysia	Kelantan Temiar Senoi			This study
MA8C51/MAL32/MI32	PX272553	M	M73b1a	MSEA	Malaysia	Negeri Sembilan Malay, SWM			This study
MA8C52/MAL32/KS32	PX272554	R	R21	MSEA	Malaysia	Kedah Kensiu Semang			This study
MA8C58/MAL37/LN37	PX272555	R	R21	MSEA	Malaysia	Perak Temiar Senoi			This study
MA8C75/MAL6/RP06	PX272556	R	R21	MSEA	Malaysia	Kelantan Malay, NEM			This study
MA8C92/MAL9/LN09	PX272557	R	R21	MSEA	Malaysia	Perak Lanoh Semang			This study
MB115	PX272558	M	Q1b1a	Melanesia	Vanuatu	Maewo			This study
MB117	PX272559	M	M28a4a1	Melanesia	Vanuatu	Maewo			This study
MB128	PX272560	M	Q1b1a	Melanesia	Vanuatu	Maewo			This study
MB59	PX272561	M	Q2a4	Melanesia	Vanuatu	Maewo			This study
MB64	PX272562	M	E1a2+(16261)	Melanesia	Vanuatu	Maewo			This study
MB65	PX272563	R	P1f	Melanesia	Vanuatu	Maewo			This study
N183	PX272564	M	M28b1	Melanesia	Vanuatu	Santo	Namorou		This study
NN9A04	PX272565	M	M73a	ISEA	Indonesia	Alor			This study
NN9A10	PX272566	M	M74b1	ISEA	Indonesia	Bali			This study
NN9A14	PX272567	M	M74b2+8251@	ISEA	Indonesia	Bali			This study
NN9A26	PX272568	M	M73b1a	ISEA	Brunei, Borneo	Brunei			This study
NN9A29/C13791	PX272569	M	Q3c	Melanesia	PNG	N. Coast Lowlands region	Madang		This study
NN9A31/C8991	PX272570	N	S2	Melanesia	PNG	N. Coast Lowlands region	Madang		This study
NN9A37	PX272571	R	P10	ISEA	Philippines	-			This study
NN9A43	PX272572	M	M73a	ISEA	Indonesia	Irian Jaya, Ayamaru			This study
NN9A44	PX272573	M	Q2a	Melanesia	PNG, Bismarcks	Bismarcks	New Ireland Province		This study
NN9A46	PX272574	M	M73b2	ISEA	Malaysia, Borneo	Kota Kinabalu			This study
NN9A53/KZ2	PX272575	R	P4a1a	Melanesia	PNG		Pumainung		This study
NN9A54/KZ519	PX272576	N	N13a3	Melanesia	PNG		Ulupi, Erave		This study
NN9A55/KZ531	PX272577	M	M73a2	Melanesia	PNG		Kapili, Yala		This study
NN9A56/KZ617	PX272578	R	P4b1	Melanesia	PNG	W. Highlands region	Kunzip, Mt. Hagen		This study
NN9A57/KZ618	PX272579	R	P3b2b	Melanesia	PNG	W. Highlands region	Miaumb, Mt. Hagen		This study
NN9A58/KZ7	PX272580	R	P2a1+143+195	Melanesia	PNG	N. Coast Lowlands region	Bundikara, Bundi		This study
NN9A59/KZ77	PX272581	R	P2a1b	Melanesia	PNG	N. Coast Lowlands region	Bundikara		This study
NN9A60/KZ8	PX272582	R	P2b2	Melanesia	PNG	E. Highlands Region	Chimbu, Chimbu/Simbu Prov		This study
NN9A61/KZ93	PX272583	R	P4a	Melanesia	PNG	E. Highlands Region	Du, Kere, Chimbu/Simbu Prov		This study
NN9A62	PX272584	M	M29b	Melanesia	PNG, Bismarcks	Bismarcks	New Ireland Province		This study
NN9A63/MD310	PX272585	R	P4	Melanesia	PNG	N. Coast Lowlands region	Madang		This study
NN9A67	PX272586	R	P4	ISEA	Indonesia	Manado			This study
NN9A82	PX272587	M	M74b2+8251@	ISEA	Indonesia	Mataram			This study
NN9A87	PX272588	M	M73b	ISEA	Indonesia	Palembang			This study
NN9A94	PX272589	M	Q1a1a	ISEA	Indonesia	Ambon			This study
NN9B16/VNM DHX4705-179	PX272590	M	M73b1	MSEA	Vietnam,	Stieng			This study
NN9B25/VNM DKX4475-248	PX272591	M	M74b2+8251@	MSEA	Vietnam	Kinh			This study
NN9B39/VNM DKX4144-378	PX272592	M	M74a1	MSEA	Vietnam	Tay Nung			This study
NN9B41/VNM DKX7143-394	PX272593	M	M74a	MSEA	Vietnam,	Tay Nung			This study
NR20	PX272594	M	Q1a1a1	Melanesia	Vanuatu	Santo	Narango		This study
NR33	PX272595	M	M28b1	Melanesia	Vanuatu	Santo	Narango		This study
NR57	PX272596	M	Q1a1a1a	Melanesia	Vanuatu	Santo	Narango		This study
NR60	PX272597	M	Q1a1a1a	Melanesia	Vanuatu	Santo	Narango		This study
OK100	PX272598	M	Q1a1a1a	Melanesia	Vanuatu	Santo	Okoro		This study
OK103	PX272599	M	M28b1	Melanesia	Vanuatu	Santo	Okoro		This study
OK94	PX272600	M	Q1a1a1a	Melanesia	Vanuatu	Santo	Okoro		This study
p7814	PX272601	M	Q1	Melanesia	PNG	W. Highlands region	W. Highlands Prov	TNG,	This study
p7815	PX272602	R	P1d3a2	Melanesia	PNG	W. Highlands region	W. Highlands Prov	TNG, Kyaka	This study
p7816	PX272603	M	Q1a1a1	Melanesia	PNG	W. Highlands region	S. Highlands Prov	TNG,	This study
p7817	PX272604	R	P2a1+143+195	Melanesia	PNG	E. Highlands Region	Madang Prov	TNG, Gende	This study
p7818	PX272605	R	P1d3a1	Melanesia	PNG	E. Highlands Region	Chimbu/Simbu Prov	TNG, Kuman	This study
p7819	PX272606	R	P4a1a	Melanesia	PNG	E. Highlands Region	Madang Prov	TNG, Gende	This study
p7820	PX272607	M	Q1g2a1	Melanesia	PNG	E. Highlands Region	Madang Prov	TNG, Gende	This study
p7822	PX272608	M	Q1k1	Melanesia	PNG	W. Highlands region	Enga Prov	TNG, Enga	This study
p7823	PX272609	M	Q1a2	Melanesia	PNG	W. Highlands region	W. Highlands Prov	TNG,	This study
p7824	PX272610	R	P1d4	Melanesia	PNG	W. Highlands Region	S. Highlands Prov	TNG,	This study
p7825	PX272611	R	P2b2	Melanesia	PNG	E. Highlands Region	Madang Prov	TNG, Likely Gende	This study
p7826	PX272612	R	P4a1a	Melanesia	PNG	E. Highlands Region	Madang Prov	TNG, Gende	This study
p7827	PX272613	M	Q1g2a1	Melanesia	PNG	E. Highlands Region	Madang Prov	TNG, Gende	This study
p7828	PX272614	R	P1d1c1a1a	Melanesia	PNG	E. Highlands Region	Madang Prov	TNG, Gende	This study
p7829	PX272615	R	P1d3a1	Melanesia	PNG	E. Highlands Region	Madang Prov	TNG, Gende	This study
p7830	PX272616	R	P2a	Melanesia	PNG	E. Highlands Region	Chimbu/Simbu Prov	TNG, Waghi	This study
p7831	PX272617	R	P3b2a1	Melanesia	PNG	E. Highlands region	W. Highlands Prov	TNG, Nii	This study
p7832	PX272618	M	Q1a1d	Melanesia	PNG	W. Highlands region	W. Highlands Prov	TNG,	This study
p7833	PX272619	R	P1d1b1	Melanesia	PNG	E. Highlands Region	Madang Prov	TNG, Likely Gende	This study
p7834	PX272620	R	P4a1a	Melanesia	PNG	E. Highlands Region	Madang Prov	TNG, Likely Gende	This study
p7835	PX272621	R	P1d3a1	Melanesia	PNG	E. Highlands Region	Madang Prov	TNG, Likely Gende	This study
p7836	PX272622	R	P1a1a	Melanesia	PNG	E. Highlands Region	Madang Prov	TNG, Gende	This study
p7837	PX272623	R	P1a1a	Melanesia	PNG	E. Highlands Region	Madang Prov	TNG, Likely Gende	This study
p7838	PX272624	M	Q3a1a1a1	Melanesia	PNG	W. Highlands region	W. Highlands Prov	TNG, UmbuUngu	This study
p7839	PX272625	R	P3b2a1	Melanesia	PNG	W. Highlands region	W. Highlands Prov	TNG, Melpa	This study
p7840	PX272626	M	Q1g1a1	Melanesia	PNG	W. Highlands region	S. Highlands Prov	TNG, Aliya	This study
p7841	PX272627	R	P1d3a1	Melanesia	PNG	E. Highlands Region	Madang Prov	TNG, Likely Gende	This study
p7842	PX272628	R	P1a1a	Melanesia	PNG	E. Highlands Region	Madang Prov	TNG, Likely Gende	This study
p7844	PX272629	M	Q1h2a1	Melanesia	PNG	E. Highlands Region	Madang Prov	TNG, Gende	This study
p7845	PX272630	M	Q1g2a1	Melanesia	PNG	E. Highlands Region	Madang Prov	TNG, Likely Gende	This study
p7846	PX272631	M	Q3a1	Melanesia	PNG	W. Highlands region	W. Highlands Prov	TNG,	This study
p7847	PX272632	M	Q1a1a1c1a	Melanesia	PNG	E. Highlands region	W. Highlands Prov	TNG,	This study
p7848	PX272633	M	Q1h1	Melanesia	PNG	W. Highlands region	S. Highlands Prov	TNG, Aliya	This study
p7849	PX272634	M	Q1g2a1	Melanesia	PNG	E. Highlands Region	Madang Prov	TNG, Gende	This study
p7850	PX272635	R	P2a1b	Melanesia	PNG	E. Highlands Region	Madang Prov	TNG, Likely Gende	This study
p7851	PX272636	M	Q1a2	Melanesia	PNG	E. Highlands Region	Madang Prov	TNG, Likely Gende	This study
p7852	PX272637	R	P4a1a	Melanesia	PNG	E. Highlands Region	Madang Prov	TNG, Gende	This study
p7853	PX272638	R	P1d3a1	Melanesia	PNG	E. Highlands Region	Madang Prov	TNG, Likely Gende	This study
p7854	PX272639	M	Q3a1a1a1	Melanesia	PNG	W. Highlands region	W. Highlands Prov	TNG,	This study
p7855	PX272640	M	Q1a1a1c1a	Melanesia	PNG	E. Highlands Region	W. Highlands Prov	TNG, other	This study
p7856	PX272641	M	Q1g1a1	Melanesia	PNG	W. Highlands region	S. Highlands Prov	TNG, Aliya	This study
p7857	PX272642	M	Q1a2	Melanesia	PNG	E. Highlands Region	Madang Prov	TNG, Likely Gende	This study
p7858	PX272643	R	P2b2	Melanesia	PNG	E. Highlands Region	Madang Prov	TNG, Likely Gende	This study
p7859	PX272644	R	P4b1	Melanesia	PNG	E. Highlands Region	Madang Prov	TNG, Gende	This study
p7860	PX272645	M	Q1a2	Melanesia	PNG	E. Highlands Region	Madang Prov	TNG, Likely Gende	This study
p7861	PX272646	M	Q1a1a1c1a	Melanesia	PNG	E. Highlands Region	Madang Prov	TNG, Likely Gende	This study
p7862	PX272647	M	Q3a1b	Melanesia	PNG	W. Highlands region	W. Highlands Prov	TNG, Melpa	This study
p7863	PX272648	N	N13a3	Melanesia	PNG	W. Highlands region	W. Highlands Prov	TNG, BoUng	This study
p7864	PX272649	R	P1d1b1b	Melanesia	PNG	E. Highlands Region	Madang Prov	TNG, Gende	This study
p7865	PX272650	M	Q1a1a1c1a	Melanesia	PNG	E. Highlands Region	Madang Prov	TNG, Likely Gende	This study
p7866	PX272651	M	Q1g2a1	Melanesia	PNG	E. Highlands Region	Madang Prov	TNG, Gende	This study
p7867	PX272652	M	Q1a1a1	Melanesia	PNG	E. Highlands Region	Madang Prov	TNG, Likely Gende	This study
p7868	PX272653	R	P1d3a1	Melanesia	PNG	E. Highlands Region	Madang Prov	TNG, Gende	This study
p7869	PX272654	R	P1d1c1a1	Melanesia	PNG	E. Highlands Region	Madang Prov	TNG, Likely Gende	This study
p7870	PX272655	M	Q1a1a2a	Melanesia	PNG	W. Highlands region	Enga Prov	TNG, Wabag	This study
p7871	PX272656	M	Q1k1	Melanesia	PNG	W. Highlands region	Enga Prov	TNG Enga,	This study
p7872	PX272657	R	P4a1a	Melanesia	PNG	E. Highlands Region	Madang Prov	TNG, Biyom	This study
p7873	PX272658	R	P1a1a	Melanesia	PNG	E. Highlands Region	Madang Prov	TNG, Gende	This study
p7874	PX272659	R	P1d3a1	Melanesia	PNG	E. Highlands Region	Madang Prov	TNG, Gende	This study
p7875	PX272660	R	P2a1b	Melanesia	PNG	E. Highlands region	W. Highlands Prov	TNG, Maring	This study
p7876	PX272661	R	P4a1a	Melanesia	PNG	E. Highlands Region	Madang Prov	TNG, Gende	This study
p7877	PX272662	R	P1d3a1	Melanesia	PNG	E. Highlands Region	Madang Prov	TNG, Likely Gende	This study
p7878	PX272663	M	Q1h2a	Melanesia	PNG	W. Highlands region	W. Highlands Prov	TNG, UmbuUngu	This study
p7879	PX272664	R	P4b1	Melanesia	PNG	W. Highlands region	W. Highlands Prov	TNG,	This study
p7880	PX272665	R	P1d1c1a1a	Melanesia	PNG	E. Highlands Region	Madang Prov	TNG, Likely Gende	This study
p7881	PX272666	R	P1d1b1	Melanesia	PNG	E. Highlands Region	Madang Prov	TNG, Gende	This study
p7882	PX272667	M	Q1m1a1a	Melanesia	PNG	E. Highlands Region	Madang Prov	TNG, Gende	This study
p7883	PX272668	R	P1d1b1	Melanesia	PNG	E. Highlands Region	Madang Prov	TNG, Gende	This study
p7884	PX272669	R	P4b1	Melanesia	PNG	E. Highlands Region	Madang Prov	TNG, Gende	This study
p7885	PX272670	R	P1d3a1	Melanesia	PNG	E. Highlands Region	Madang Prov	TNG, Gende	This study
p7886	PX272671	N	N13a3	Melanesia	PNG	W. Highlands Region	S. Highlands Prov	TNG, Ialibu/S.H.P.	This study
p7887	PX272672	R	P3b2a1	Melanesia	PNG	W. Highlands region	W. Highlands Prov	TNG, other	This study
p7888	PX272673	M	Q1a1a1	Melanesia	PNG	E. Highlands Region	Chimbu/Simbu Prov	TNG, Kuman	This study
p7889	PX272674	R	P1d1c1a1a	Melanesia	PNG	E. Highlands Region	Madang Prov	TNG, Gende	This study
p7890	PX272675	R	P1d1b1b	Melanesia	PNG	E. Highlands Region	Madang Prov	TNG, Gende	This study
p7891	PX272676	M	Q1l1	Melanesia	PNG	E. Highlands Region	Madang Prov	TNG, Gende	This study
p7892	PX272677	M	Q1a2	Melanesia	PNG	E. Highlands Region	Madang Prov	TNG, Likely Gende	This study
p7893	PX272678	R	P4a1a	Melanesia	PNG	E. Highlands Region	Madang Prov	TNG, Likely Gende	This study
p7894	PX272679	M	Q1a1a2a	Melanesia	PNG	W. Highlands region	W. Highlands Prov	TNG, UmbuUngu	This study
p7895	PX272680	M	Q1j1	Melanesia	PNG	W. Highlands region	W. Highlands Prov	TNG, other	This study
p7896	PX272681	R	P1d1b1a	Melanesia	PNG	E. Highlands Region	Madang Prov	TNG, Likely Gende	This study
p7897	PX272682	M	Q1g2a1	Melanesia	PNG	E. Highlands Region	Madang Prov	TNG, Gende	This study
p7898	PX272683	R	P1a1a	Melanesia	PNG	E. Highlands Region	Madang Prov	TNG, Gende	This study
p7899	PX272684	M	Q1m1a1a	Melanesia	PNG	E. Highlands Region	Madang Prov	TNG, Gende	This study
p7900	PX272685	R	P1d1b	Melanesia	PNG	E. Highlands Region	Madang Prov	TNG, Likely Gende	This study
p7901	PX272686	R	P1a1a	Melanesia	PNG	E. Highlands Region	E. Highlands Prov	TNG,	This study
p7903	PX272687	R	P1d3a2	Melanesia	PNG	W. Highlands region	W. Highlands Prov	TNG, Melpa	This study
p7904	PX272688	M	Q1a1a1c1a	Melanesia	PNG	E. Highlands Region	Madang Prov	TNG, Likely Gende	This study
p7905	PX272689	M	Q1m1a1a	Melanesia	PNG	E. Highlands Region	Madang Prov	TNG, Gende	This study
p7906	PX272690	R	P1d1b1b	Melanesia	PNG	E. Highlands Region	Madang Prov	TNG, Gende	This study
p7907	PX272691	R	P1d1b1a	Melanesia	PNG	E. Highlands Region	Madang Prov	TNG, Gende	This study
p7908	PX272692	M	Q1a1a1b1	Melanesia	PNG	E. Highlands Region	Madang Prov	TNG, Likely Gende	This study
p7910	PX272693	R	P1d3a1	Melanesia	PNG	E. Highlands Region	Madang Prov	TNG, Gende	This study
p7911	PX272694	M	Q1l1	Melanesia	PNG	E. Highlands Region	Madang Prov	TNG, Gende	This study
p7912	PX272695	R	P1d3a1	Melanesia	PNG	E. Highlands region	W. Highlands Prov	TNG, Waghi	This study
p7913	PX272696	R	P1d4	Melanesia	PNG	E. Highlands region	W. Highlands Prov	TNG, Waghi	This study
p7914	PX272697	R	P1d1b1b	Melanesia	PNG	E. Highlands region	W. Highlands Prov	TNG, Waghi	This study
p7915	PX272698	R	P1a1a	Melanesia	PNG	E. Highlands Region	Chimbu/Simbu Prov	TNG, Golin	This study
p7916	PX272699	R	P2a1+143+195	Melanesia	PNG	E. Highlands Region	Chimbu/Simbu Prov		This study
p7917	PX272700	M	Q1m1a1	Melanesia	PNG	E. Highlands Region	Chimbu/Simbu Prov		This study
p7918	PX272701	R	P1d1c1a1	Melanesia	PNG	E. Highlands Region	Madang Prov	TNG, Gende	This study
p7919	PX272702	R	P1d3a1	Melanesia	PNG	E. Highlands Region	Madang Prov	TNG, Gende	This study
p7920	PX272703	R	P1a1a	Melanesia	PNG	E. Highlands Region	Chimbu/Simbu Prov	TNG,	This study
p7921	PX272704	M	Q1a2	Melanesia	PNG	E. Highlands Region	Chimbu/Simbu Prov	TNG, Sinsina	This study
p7922	PX272705	R	P1d1c1a1	Melanesia	PNG	E. Highlands Region	Chimbu/Simbu Prov	TNG,	This study
p7923	PX272706	R	P1d1c1a1	Melanesia	PNG	E. Highlands Region	Chimbu/Simbu Prov	TNG,	This study
p7924	PX272707	M	Q1a1a1c1a	Melanesia	PNG	E. Highlands Region	Chimbu/Simbu Prov		This study
p7925	PX272708	R	P1d1c1a1a	Melanesia	PNG	E. Highlands Region	Chimbu/Simbu Prov		This study
p7926	PX272709	M	Q1g2a1	Melanesia	PNG	E. Highlands Region	Madang Prov	TNG, Likely Gende	This study
p7927	PX272710	R	P4a	Melanesia	PNG	E. Highlands Region	Chimbu/Simbu Prov	TNG,	This study
p7928	PX272711	M	Q1a2	Melanesia	PNG	E. Highlands Region	Chimbu/Simbu Prov	TNG, Kuman	This study
p7929	PX272712	R	P4b1	Melanesia	PNG	E. Highlands Region	Chimbu/Simbu Prov	TNG,	This study
p7930	PX272713	R	P1d3a1	Melanesia	PNG	E. Highlands Region	Chimbu/Simbu Prov	TNG, Kuman	This study
p7931	PX272714	R	P2a1b	Melanesia	PNG	E. Highlands Region	Chimbu/Simbu Prov	TNG, Golin	This study
p7932	PX272715	R	P4a1a	Melanesia	PNG	E. Highlands region	W. Highlands Prov	TNG, Waghi	This study
p7933	PX272716	M	Q1a2	Melanesia	PNG	E. Highlands Region	Chimbu/Simbu Prov	TNG, Kuman	This study
p7934	PX272717	R	P1d3a1	Melanesia	PNG	E. Highlands Region	Madang Prov	TNG, Gende	This study
p7935	PX272718	M	Q1a1a1c1a	Melanesia	PNG	E. Highlands Region	Chimbu/Simbu Prov	TNG, Kuman	This study
p7936	PX272719	R	P4b1	Melanesia	PNG	E. Highlands Region	Chimbu/Simbu Prov	TNG,	This study
p7937	PX272720	R	P4b1	Melanesia	PNG	E. Highlands Region	Chimbu/Simbu Prov	TNG, Chuave	This study
p7939	PX272721	M	Q1g1b1	Melanesia	PNG	E. Highlands Region	Chimbu/Simbu Prov	TNG, Dadibi	This study
p7940	PX272722	M	Q1g2a1	Melanesia	PNG	E. Highlands Region	E. Highlands Prov	TNG, Tokano	This study
p7942	PX272723	R	P1a1	Melanesia	PNG	W. Highlands region	W. Highlands Prov	TNG, Nii	This study
p7943	PX272724	R	P4a1a	Melanesia	PNG	E. Highlands Region	Chimbu/Simbu Prov	TNG, Kuman	This study
p7944	PX272725	R	P4b1	Melanesia	PNG	E. Highlands Region	Chimbu/Simbu Prov	TNG,	This study
p7945	PX272726	M	Q1a1a1	Melanesia	PNG	E. Highlands Region	Chimbu/Simbu Prov	TNG, Chuave	This study
p7946	PX272727	R	P1d1c1a1	Melanesia	PNG	E. Highlands Region	Chimbu/Simbu Prov	TNG,	This study
p7947	PX272728	R	P1d1b1b	Melanesia	PNG	E. Highlands Region	Chimbu/Simbu Prov	TNG,	This study
p7948	PX272729	R	P1a1a	Melanesia	PNG	E. Highlands Region	Chimbu/Simbu Prov		This study
p7949	PX272730	M	M73a2	Melanesia	PNG	E. Highlands Region	Chimbu/Simbu Prov	TNG,	This study
p7950	PX272731	R	P1d3a1	Melanesia	PNG	E. Highlands Region	Madang Prov	TNG, Gende	This study
p7951	PX272732	M	Q1a1a1b1	Melanesia	PNG	E. Highlands Region	Chimbu/Simbu Prov	TNG,	This study
p7952	PX272733	M	Q1a1a1c1a	Melanesia	PNG	E. Highlands Region	Chimbu/Simbu Prov	TNG,	This study
p7953	PX272734	R	P4a	Melanesia	PNG	E. Highlands Region	Chimbu/Simbu Prov	TNG, Golin	This study
p7954	PX272735	M	Q1a2	Melanesia	PNG	E. Highlands Region	Chimbu/Simbu Prov	TNG,	This study
p7955	PX272736	R	P2a1+143+195	Melanesia	PNG	E. Highlands Region	Chimbu/Simbu Prov		This study
p7956	PX272737	M	Q1l1	Melanesia	PNG	E. Highlands Region	Chimbu/Simbu Prov	TNG, Kuman	This study
p7957	PX272738	M	Q1a1a1c1a	Melanesia	PNG	E. Highlands Region	Chimbu/Simbu Prov	TNG,	This study
p7958	PX272739	R	P4a1a	Melanesia	PNG	E. Highlands Region	Madang Prov	TNG, Likely Gende	This study
p7959	PX272740	M	Q1a2	Melanesia	PNG	E. Highlands Region	Chimbu/Simbu Prov	TNG, Kuman	This study
p7960	PX272741	M	Q1a1a1b2	Melanesia	PNG	E. Highlands Region	Chimbu/Simbu Prov	TNG, Kuman	This study
p7962	PX272742	M	Q1m1a1	Melanesia	PNG	W. Highlands region	W. Highlands Prov	TNG, Waghi	This study
p7963	PX272743	M	Q3a1	Melanesia	PNG	E. Highlands Region	Chimbu/Simbu Prov	TNG,	This study
p7964	PX272744	M	Q1h2a1	Melanesia	PNG	E. Highlands Region	Chimbu/Simbu Prov		This study
p7965	PX272745	R	P1d3a1	Melanesia	PNG	E. Highlands Region	Chimbu/Simbu Prov		This study
p7967	PX272746	M	Q1a2	Melanesia	PNG	E. Highlands Region	Madang Prov	TNG, Gende	This study
p7968	PX272747	R	P2a1b	Melanesia	PNG	E. Highlands Region	Chimbu/Simbu Prov	TNG, Sinsina	This study
p7969	PX272748	R	P1d1c1a1	Melanesia	PNG	E. Highlands Region	Chimbu/Simbu Prov	TNG, Chuave	This study
p7970	PX272749	M	Q1m1a1a	Melanesia	PNG	E. Highlands Region	Chimbu/Simbu Prov	TNG, Kuman	This study
p7971	PX272750	M	Q1+92!	Melanesia	PNG	N. Coast Lowlands region	Madang Prov	SR, Aruamu	This study
p7972	PX272751	M	Q1a2	Melanesia	PNG	E. Highlands Region	Chimbu/Simbu Prov		This study
p7973	PX272752	M	Q3c1	Melanesia	PNG	E. Highlands Region	Chimbu/Simbu Prov		This study
p7974	PX272753	R	P1d3a1	Melanesia	PNG	E. Highlands Region	Madang Prov	TNG, Gende	This study
p7975	PX272754	R	P1a1a	Melanesia	PNG	E. Highlands Region	Madang Prov	TNG, Likely Gende	This study
p7976	PX272755	R	P1d1c1a1	Melanesia	PNG	E. Highlands Region	Chimbu/Simbu Prov	TNG,	This study
p7977	PX272756	R	P1a1a	Melanesia	PNG	E. Highlands Region	Chimbu/Simbu Prov	TNG, Sinsina	This study
p7978	PX272757	R	P1d3a1	Melanesia	PNG	E. Highlands Region	Chimbu/Simbu Prov	TNG,	This study
p7979	PX272758	M	Q1a1a1c1a	Melanesia	PNG	E. Highlands Region	Chimbu/Simbu Prov		This study
p7980	PX272759	R	P1d1b1a	Melanesia	PNG	E. Highlands Region	Chimbu/Simbu Prov	TNG,	This study
p7981	PX272760	R	P1d3a1	Melanesia	PNG	E. Highlands Region	Chimbu/Simbu Prov		This study
p7982	PX272761	R	P1d3a1	Melanesia	PNG	E. Highlands Region	Madang Prov	TNG, Likely Gende	This study
p7984	PX272762	M	Q1h2a1	Melanesia	PNG	E. Highlands Region	Chimbu/Simbu Prov	TNG, Sinsina	This study
p7985	PX272763	R	P1d1c1a1a	Melanesia	PNG	E. Highlands Region	Chimbu/Simbu Prov	TNG,	This study
p7986	PX272764	R	P2a1b	Melanesia	PNG	E. Highlands Region	Chimbu/Simbu Prov	TNG,	This study
p7987	PX272765	R	P1a1a	Melanesia	PNG	E. Highlands Region	Chimbu/Simbu Prov		This study
p7988	PX272766	R	P1d3a1	Melanesia	PNG	E. Highlands Region	Chimbu/Simbu Prov		This study
p7989	PX272767	R	P2a1b	Melanesia	PNG	E. Highlands Region	Chimbu/Simbu Prov	TNG, Golin	This study
p7990	PX272768	R	P1d1b	Melanesia	PNG	E. Highlands Region	Madang Prov	TNG, Likely Gende	This study
p7991	PX272769	R	P1d1b1b	Melanesia	PNG	E. Highlands Region	Madang Prov	TNG, Gende	This study
p7992	PX272770	R	P1d3a1	Melanesia	PNG	E. Highlands Region	Chimbu/Simbu Prov	TNG, Kuman	This study
p7993	PX272771	M	Q3a1b	Melanesia	PNG	W. Highlands region	W. Highlands Prov	TNG,	This study
p7994	PX272772	R	P2b2	Melanesia	PNG	E. Highlands Region	Chimbu/Simbu Prov	TNG,	This study
p7995	PX272773	M	Q1g1a2	Melanesia	PNG	E. Highlands Region	Chimbu/Simbu Prov		This study
p7996	PX272774	R	P2a1b	Melanesia	PNG	E. Highlands Region	Chimbu/Simbu Prov	TNG, Sinsina	This study
p7997	PX272775	R	P1d3a1	Melanesia	PNG	E. Highlands Region	Chimbu/Simbu Prov		This study
p7999	PX272776	R	P4b1	Melanesia	PNG	E. Highlands Region	Madang Prov	TNG, Gende	This study
p8000	PX272777	R	P1d3a1	Melanesia	PNG	E. Highlands Region	Chimbu/Simbu Prov	TNG,	This study
p8001	PX272778	R	P1a1a	Melanesia	PNG	E. Highlands Region	Chimbu/Simbu Prov	TNG,	This study
p8002	PX272779	R	P1d1b1a	Melanesia	PNG	E. Highlands Region	Chimbu/Simbu Prov	TNG,	This study
p8003	PX272780	R	P1a1a	Melanesia	PNG	E. Highlands Region	Chimbu/Simbu Prov		This study
p8004	PX272781	R	P1d3a1	Melanesia	PNG	E. Highlands Region	Chimbu/Simbu Prov	TNG, Sinsina	This study
p8006	PX272782	R	P2a1b	Melanesia	PNG	E. Highlands Region	Chimbu/Simbu Prov	TNG, Golin	This study
p8007	PX272783	R	P1d3a2	Melanesia	PNG	W. Highlands Region	S. Highlands Prov	TNG,	This study
p8008	PX272784	M	Q1a1c	Melanesia	PNG	W. Highlands region	S. Highlands Prov	TNG, Imbongu	This study
p8009	PX272785	M	Q1h2a	Melanesia	PNG	W. Highlands region	S. Highlands Prov	TNG, Huli	This study
p8010	PX272786	M	Q1h2a1	Melanesia	PNG	W. Highlands region	W. Highlands Prov	TNG,	This study
p8011	PX272787	M	Q1k1	Melanesia	PNG	W. Highlands region	Enga Prov	TNG, Enga	This study
p8013	PX272788	M	Q1m1a1	Melanesia	PNG	W. Highlands region	W. Highlands Prov	TNG, UmbuUngu	This study
p8014	PX272789	R	P1d3a1	Melanesia	PNG	E. Highlands Region	Chimbu/Simbu Prov	TNG, Sinsina	This study
p8015	PX272790	M	Q1a1a1	Melanesia	PNG	W. Highlands region	S. Highlands Prov	TNG, Heneng	This study
p8016	PX272791	R	P3b2a1	Melanesia	PNG	W. Highlands Region	S. Highlands Prov	TNG,	This study
p8017	PX272792	M	Q1h1	Melanesia	PNG	W. Highlands region	S. Highlands Prov	TNG, West_Kewa	This study
p8018	PX272793	R	P1d4	Melanesia	PNG	W. Highlands Region	S. Highlands Prov	TNG,	This study
p8019	PX272794	R	P1d	Melanesia	PNG	E. Highlands Region	Chimbu/Simbu Prov	TNG, Kuman	This study
p8020	PX272795	M	Q1h2a	Melanesia	PNG	W. Highlands region	Enga prov	TNG, Enga	This study
p8021	PX272796	R	P1d1b2	Melanesia	PNG	N Coast Lowland region	East Sepik Prov	SR, Boikin	This study
p8022	PX272797	M	Q1a1a2a	Melanesia	PNG	E. Highlands Region	Chimbu/Simbu Prov		This study
p8023	PX272798	M	Q1g1a1	Melanesia	PNG	W. Highlands region	S. Highlands Prov	TNG, Angal	This study
p8024	PX272799	M	Q1h2a	Melanesia	PNG	W. Highlands region	S. Highlands Prov	TNG,	This study
p8025	PX272800	R	P2a1a1	Melanesia	PNG	W. Highlands Region	S. Highlands Prov	TNG,	This study
p8026	PX272801	M	Q1g2a	Melanesia	PNG	W. Highlands region	S. Highlands Prov	TNG, Angal	This study
p8028	PX272802	R	P2a1a1	Melanesia	PNG	W. Highlands region	Enga prov	TNG, Enga	This study
p8029	PX272803	R	P1d1b1b	Melanesia	PNG	E. Highlands Region	E. Highlands Prov		This study
p8031	PX272804	M	Q1g1a1	Melanesia	PNG	W. Highlands region	S. Highlands Prov	TNG,	This study
p8032	PX272805	M	Q1h2a	Melanesia	PNG	W. Highlands region	S. Highlands Prov	TNG,	This study
p8033	PX272806	M	Q1k1	Melanesia	PNG	W. Highlands region	S. Highlands Prov	TNG,	This study
p8034	PX272807	M	Q1g1a1	Melanesia	PNG	W. Highlands region	S. Highlands Prov	TNG,	This study
p8035	PX272808	M	Q1a1a1	Melanesia	PNG	N. Coast Lowlands region	East Sepik Prov	SR, Ambulas	This study
p8036	PX272809	M	M28a3	Melanesia	PNG	N. Coast Lowlands region (-with E.H'lands affinity)	Morobe Province	TNG, Nabak	This study
p8037	PX272810	R	P4b1	Melanesia	PNG	E. Highlands Region	E. Highlands Prov		This study
p8038	PX272811	R	P1a1a	Melanesia	PNG	E. Highlands Region	Chimbu/Simbu Prov		This study
p8039	PX272812	M	Q3a1b	Melanesia	PNG	W. Highlands region	S. Highlands Prov	TNG, Angal	This study
p8040	PX272813	R	P1d3a1	Melanesia	PNG	W. Highlands Region	S. Highlands Prov	TNG,	This study
p8041	PX272814	M	Q1a1a1c1	Melanesia	PNG	W. Highlands region	S. Highlands Prov	TNG, Heneng	This study
p8042	PX272815	R	P1d4	Melanesia	PNG	W. Highlands region	Enga prov	TNG, Enga	This study
p8043	PX272816	R	P4a1	Melanesia	PNG	W. Highlands region	W. Highlands Prov	TNG, BoUng	This study
p8044	PX272817	M	Q1h2a1	Melanesia	PNG	E. Highlands Region	E. Highlands Prov		This study
p8045	PX272818	R	P1a1a	Melanesia	PNG	E. Highlands Region	E. Highlands Prov		This study
p8046	PX272819	R	P2a1b	Melanesia	PNG	E. Highlands Region	Chimbu/Simbu Prov	TNG, Golin	This study
p8047	PX272820	R	P1d1b	Melanesia	PNG	W. Highlands Region	S. Highlands prov	TNG, Angal	This study
p8048	PX272821	M	Q1h1	Melanesia	PNG	W. Highlands region	S. Highlands prov	TNG, Erave	This study
p8049	PX272822	R	P3b2b	Melanesia	PNG	W. Highlands Region	S. Highlands prov	TNG,	This study
p8050	PX272823	M	Q1g1a1	Melanesia	PNG	W. Highlands region	S. Highlands prov	TNG, Heneng	This study
p8051	PX272824	M	Q3a1	Melanesia	PNG	W. Highlands region	W. Highlands Prov	TNG,	This study
p8052	PX272825	M	Q1a1a3	Melanesia	PNG	NE. Lowlands region	Milne Bay prov	TNG, Umanakaina	This study
p8053	PX272826	R	P1d3a1	Melanesia	PNG	E. Highlands Region	E. Highlands Prov		This study
p8054	PX272827	M	Q1d1	Melanesia	PNG	E. Highlands Region	Chimbu/Simbu Prov		This study
p8056	PX272828	M	Q1g1a1	Melanesia	PNG	W. Highlands region	S. Highlands Prov	TNG,	This study
p8057	PX272829	M	Q1h1	Melanesia	PNG	W. Highlands region	S. Highlands Prov	TNG,	This study
p8058	PX272830	M	Q1g1a1	Melanesia	PNG	W. Highlands region	S. Highlands Prov	TNG,	This study
p8059	PX272831	R	P2a1a1	Melanesia	PNG	W. Highlands Region	S. Highlands Prov	TNG, Folopa	This study
p8060	PX272832	R	P1a1a	Melanesia	PNG	E. Highlands Region	E. Highlands Prov		This study
p8061	PX272833	M	Q1a1a3	Melanesia	PNG	E. Highlands Region	E. Highlands Prov		This study
p8062	PX272834	R	P1d3a1	Melanesia	PNG	E. Highlands Region	Chimbu/Simbu Prov	TNG, Sinsina	This study
p8063	PX272835	M	Q3a1	Melanesia	PNG	W. Highlands region	S. Highlands Prov	TNG,	This study
p8064	PX272836	M	Q1i1	Melanesia	PNG	W. Highlands region	S. Highlands Prov	TNG,	This study
p8065	PX272837	R	P1d1	Melanesia	PNG	W. Highlands Region	S. Highlands prov	TNG, Heneng	This study
p8066	PX272838	R	P2a1a1	Melanesia	PNG	W. Highlands Region	S. Highlands prov	TNG, Foi	This study
p8068	PX272839	R	P1a1a	Melanesia	PNG	E. Highlands Region	E. Highlands Prov		This study
p8069	PX272840	M	E2a	Melanesia	PNG	S. Lowlands Region	Central Prov	AN, Waima	This study
p8070	PX272841	M	Q1a2	Melanesia	PNG	E. Highlands Region	Chimbu/Simbu Prov		This study
p8071	PX272842	M	Q1k1	Melanesia	PNG	W. Highlands region	S. Highlands Prov	TNG,	This study
p8072	PX272843	R	P2a1a1	Melanesia	PNG	W. Highlands Region	S. Highlands prov	TNG, Huli	This study
p8074	PX272844	R	P1d	Melanesia	PNG	W. Highlands Region	S. Highlands prov	TNG, Angal	This study
p8075	PX272845	M	Q1a1a2a	Melanesia	PNG	W. Highlands region	W. Highlands Prov	TNG,	This study
p8076	PX272846	R	P2b2	Melanesia	PNG	E. Highlands Region	E. Highlands Prov		This study
p8077	PX272847	M	Q1m1a1a	Melanesia	PNG	E. Highlands Region	E. Highlands Prov		This study
p8078	PX272848	M	Q1h2a	Melanesia	PNG	W. Highlands region	S. Highlands prov	TNG, Foi	This study
p8079	PX272849	M	Q1+92!	Melanesia	PNG	W. Highlands region	S. Highlands prov	TNG,	This study
p8080	PX272850	M	Q1+92!	Melanesia	PNG	W. Highlands region	S. Highlands prov	TNG, Huli	This study
p8081	PX272851	M	Q1h1	Melanesia	PNG	W. Highlands region	S. Highlands prov	TNG,	This study
p8082	PX272852	M	Q1j1	Melanesia	PNG	W. Highlands region	S. Highlands prov	TNG, Imbongu	This study
p8083	PX272853	R	P1d3b	Melanesia	PNG	N Coast Lowland region	East Sepik Prov	SR, Boikin	This study
p8084	PX272854	M	Q1a2	Melanesia	PNG	E. Highlands Region	Chimbu/Simbu Prov		This study
p8085	PX272855	R	P2a1b	Melanesia	PNG	E. Highlands Region	Chimbu/Simbu Prov		This study
p8086	PX272856	R	P2b2	Melanesia	PNG	W. Highlands Region	S. Highlands prov	TNG,	This study
p8087	PX272857	M	Q1a1a1	Melanesia	PNG	W. Highlands region	S. Highlands prov	TNG,	This study
p8088	PX272858	M	Q1j1	Melanesia	PNG	W. Highlands region	S. Highlands prov	TNG, Huli	This study
p8089	PX272859	M	Q1g2	Melanesia	PNG	W. Highlands region	S. Highlands prov	TNG, Huli	This study
p8090	PX272860	R	P1d4	Melanesia	PNG	W. Highlands Region	S. Highlands prov	TNG, Imbongu	This study
p8091	PX272861	M	Q1g1b1	Melanesia	PNG	W. Highlands region	S. Highlands prov	TNG, Ialibu/S.H.P.	This study
p8092	PX272862	M	Q1a1a1b2	Melanesia	PNG	E. Highlands Region	E. Highlands Prov		This study
p8093	PX272863	R	P1a1a	Melanesia	PNG	E. Highlands Region	E. Highlands Prov		This study
p8095	PX272864	M	Q1a1c	Melanesia	PNG	W. Highlands region	S. Highlands prov	TNG,	This study
p8096	PX272865	M	Q1h1	Melanesia	PNG	W. Highlands region	S. Highlands prov	TNG, Huli	This study
p8097	PX272866	M	Q1i1	Melanesia	PNG	W. Highlands region	S. Highlands prov	TNG, Angal	This study
p8098	PX272867	M	Q1g2	Melanesia	PNG	W. Highlands region	W. Highlands Prov	TNG, Nii	This study
p8099	PX272868	M	E1a2a	Melanesia	PNG	N. Coast Lowlands region	Morobe Province	TNG, other	This study
p8100	PX272869	M	Q1d1	Melanesia	PNG	E. Highlands Region	Chimbu/Simbu Prov		This study
p8102	PX272870	M	Q1a1a1b1	Melanesia	PNG	E. Highlands Region (Extended to SE part of EHP)	E. Highlands Prov	TNG, Angan/Kuku-Kuku	This study
p8103	PX272871	M	Q1j1	Melanesia	PNG	W. Highlands region	S. Highlands prov	TNG, Huli	This study
p8104	PX272872	M	Q1h1	Melanesia	PNG	W. Highlands region	S. Highlands prov	TNG, Huli	This study
p8105	PX272873	M	Q1j1	Melanesia	PNG	W. Highlands region	S. Highlands prov	TNG, Huli	This study
p8106	PX272874	R	P3b2a1	Melanesia	PNG	W. Highlands Region	S. Highlands prov	TNG, Wiru	This study
p8107	PX272875	M	Q1h2a	Melanesia	PNG	W. Highlands region	S. Highlands prov	TNG, Wiru	This study
p8108	PX272876	M	Q3a1a1a1	Melanesia	PNG	W. Highlands region	S. Highlands prov	TNG,	This study
p8109	PX272877	R	P1d1b	Melanesia	PNG	W. Highlands Region	S. Highlands prov	TNG,	This study
p8110	PX272878	M	Q1m	Melanesia	PNG	E. Highlands Region (Extended to SE part of EHP)	E. Highlands Prov	TNG, Angan/Kuku-Kuku	This study
p8111	PX272879	M	Q3a1b	Melanesia	PNG	W. Highlands region	Enga prov	TNG, Enga	This study
p8112	PX272880	M	Q1g1a	Melanesia	PNG	W. Highlands region	S. Highlands prov	TNG, Huli	This study
p8114	PX272881	M	Q3a1a1a1	Melanesia	PNG	W. Highlands region	S. Highlands prov	TNG, Wiru	This study
p8115	PX272882	R	P1d4	Melanesia	PNG	W. Highlands Region	S. Highlands prov	TNG, Erave	This study
p8116	PX272883	M	Q1a1c	Melanesia	PNG	W. Highlands region	S. Highlands prov	TNG, Aiya	This study
p8117	PX272884	M	Q1g1b1	Melanesia	PNG	W. Highlands region	S. Highlands prov	TNG,	This study
p8118	PX272885	M	Q1m	Melanesia	PNG	E. Highlands Region (Extended to SE part of EHP)	E. Highlands Prov	TNG, Yipma/Angan/Kuku-Kuku	This study
p8119	PX272886	R	P1d2b	Melanesia	PNG	W. Highlands Region	S. Highlands prov	TNG, Huli	This study
p8120	PX272887	M	Q1h1	Melanesia	PNG	W. Highlands region	S. Highlands prov	TNG, Huli	This study
p8121	PX272888	M	Q1j1	Melanesia	PNG	W. Highlands region	S. Highlands prov	TNG, Huli	This study
p8122	PX272889	M	Q3a1a1a1	Melanesia	PNG	W. Highlands region	S. Highlands prov	TNG, Erave	This study
p8123	PX272890	M	Q1h1	Melanesia	PNG	W. Highlands region	S. Highlands prov	TNG, Erave	This study
p8124	PX272891	M	Q1a1c	Melanesia	PNG	W. Highlands region	S. Highlands prov	TNG, Erave	This study
p8125	PX272892	R	P2a1	Melanesia	PNG	W. Highlands Region	S. Highlands prov	TNG, Aliya	This study
p8126	PX272893	R	P1d1b	Melanesia	PNG	E. Highlands Region (Extended to SE part of EHP)	E. Highlands Prov	TNG, Yipma	This study
p8127	PX272894	M	Q1a1a1	Melanesia	PNG	W. Highlands region	S. Highlands prov	TNG, Huli	This study
p8128	PX272895	M	Q3a1	Melanesia	PNG	W. Highlands region	Enga prov	TNG, Enga	This study
p8129	PX272896	M	Q1k1	Melanesia	PNG	W. Highlands region	S. Highlands prov	TNG,	This study
p8130	PX272897	R	P2a1	Melanesia	PNG	W. Highlands Region	S. Highlands prov	TNG,	This study
p8131	PX272898	M	Q1h1	Melanesia	PNG	W. Highlands region	S. Highlands prov	TNG, Erave	This study
p8132	PX272899	M	Q3a1b	Melanesia	PNG	W. Highlands region	S. Highlands prov	TNG,	This study
p8133	PX272900	R	P1d3a1	Melanesia	PNG	W. Highlands Region	S. Highlands prov	TNG,	This study
p8134	PX272901	R	P1d1b2	Melanesia	PNG	E. Highlands Region (Extended to SE part of EHP)	E. Highlands Prov	TNG, Yipma	This study
p8135	PX272902	M	Q3a1	Melanesia	PNG	W. Highlands region	S. Highlands prov	TNG, Heneng	This study
p8136	PX272903	M	Q1k1	Melanesia	PNG	W. Highlands region	S. Highlands prov	TNG, Huli	This study
p8137	PX272904	M	Q1a1a1c1	Melanesia	PNG	W. Highlands region	S. Highlands prov	TNG,	This study
p8138	PX272905	M	Q3a1b	Melanesia	PNG	W. Highlands region	S. Highlands prov	TNG, Erave	This study
p8139	PX272906	M	Q1a1d	Melanesia	PNG	W. Highlands region	S. Highlands prov	TNG,	This study
p8140	PX272907	M	Q3a1b	Melanesia	PNG	W. Highlands region	S. Highlands prov	TNG, Erave	This study
p8141	PX272908	M	Q1a1a1	Melanesia	PNG	W. Highlands region	S. Highlands prov	TNG, Aliya	This study
p8143	PX272909	M	Q1k1	Melanesia	PNG	W. Highlands region	S. Highlands prov	TNG, Huli	This study
p8144	PX272910	M	Q1g1a	Melanesia	PNG	W. Highlands region	S. Highlands prov	TNG, Huli	This study
p8145	PX272911	R	P3b2a1	Melanesia	PNG	W. Highlands Region	S. Highlands prov	TNG, Wiru	This study
p8146	PX272912	M	Q1j1	Melanesia	PNG	W. Highlands region	S. Highlands prov	TNG,	This study
p8147	PX272913	R	P1d1b	Melanesia	PNG	W. Highlands Region	S. Highlands prov	TNG, Erave	This study
p8148	PX272914	M	Q1g1a1	Melanesia	PNG	W. Highlands region	S. Highlands prov	TNG,	This study
p8149	PX272915	R	P4a1	Melanesia	PNG	W. Highlands Region	S. Highlands prov	TNG,	This study
p8150	PX272916	N	N13a2	Melanesia	PNG	E. Highlands Region (Extended to SE part of EHP)	E. Highlands Prov	TNG, Akoye/Yipma/Angan	This study
p8151	PX272917	R	P2a1a1	Melanesia	PNG	W. Highlands Region	S. Highlands prov	TNG, Huli	This study
p8152	PX272918	M	Q1k1	Melanesia	PNG	W. Highlands region	S. Highlands prov	TNG, Huli	This study
p8153	PX272919	M	Q1m1	Melanesia	PNG	W. Highlands region	S. Highlands prov	TNG, Wiru	This study
p8154	PX272920	M	Q3a1b	Melanesia	PNG	W. Highlands region	S. Highlands prov	TNG,	This study
p8155	PX272921	R	P3b2b	Melanesia	PNG	W. Highlands Region	S. Highlands prov	TNG, Erave	This study
p8156	PX272922	R	P3b2a1	Melanesia	PNG	W. Highlands Region	S. Highlands prov	TNG, Aiya	This study
p8157	PX272923	M	Q3a1a1	Melanesia	PNG	W. Highlands region	S. Highlands prov	TNG,	This study
p8158	PX272924	R	P1d2b	Melanesia	PNG	E. Highlands Region (Extended to SE part of EHP)	E. Highlands Prov	TNG, Akoye/Yipma/Angan	This study
p8159	PX272925	M	Q1	Melanesia	PNG	W. Highlands region	S. Highlands prov	TNG, Huli	This study
p8160	PX272926	R	P1c	Melanesia	PNG	W. Highlands Region	S. Highlands prov	TNG, Huli	This study
p8161	PX272927	M	Q3a1	Melanesia	PNG	W. Highlands region	S. Highlands prov	TNG,	This study
p8162	PX272928	M	Q1g1a1	Melanesia	PNG	W. Highlands region	S. Highlands prov	TNG, Wiru	This study
p8163	PX272929	R	P1d1b	Melanesia	PNG	W. Highlands Region	S. Highlands prov	TNG,	This study
p8164	PX272930	R	P1d3b	Melanesia	PNG	W. Highlands Region	S. Highlands prov	TNG, Aiya	This study
p8165	PX272931	R	P3b2a1	Melanesia	PNG	W. Highlands Region	S. Highlands Prov	TNG,	This study
p8167	PX272932	R	P2a1a1	Melanesia	PNG	W. Highlands Region	S. Highlands prov	TNG, Huli	This study
p8168	PX272933	M	Q1j1	Melanesia	PNG	W. Highlands region	S. Highlands prov	TNG, Huli	This study
p8169	PX272934	M	Q3a1a1a1	Melanesia	PNG	W. Highlands region	S. Highlands prov	TNG,	This study
p8170	PX272935	M	Q1h2a	Melanesia	PNG	W. Highlands region	S. Highlands prov	TNG, Heneng	This study
p8171	PX272936	N	N13a2	Melanesia	PNG	W. Highlands Region	S. Highlands prov	TNG,	This study
p8172	PX272937	R	P4a1	Melanesia	PNG	W. Highlands Region	S. Highlands prov	TNG,	This study
p8173	PX272938	R	P2a1	Melanesia	PNG	W. Highlands Region	S. Highlands Prov	TNG,	This study
p8175	PX272939	R	P2a1a1	Melanesia	PNG	W. Highlands Region	S. Highlands prov	TNG, Huli	This study
p8176	PX272940	M	Q1k1	Melanesia	PNG	W. Highlands region	S. Highlands prov	TNG, Huli	This study
p8177	PX272941	M	Q1i1	Melanesia	PNG	W. Highlands region	S. Highlands prov	TNG, Wiru	This study
p8179	PX272942	R	P3b2a1	Melanesia	PNG	W. Highlands Region	S. Highlands prov	TNG,	This study
p8180	PX272943	R	P1d1b	Melanesia	PNG	W. Highlands Region	S. Highlands prov	TNG,	This study
p8181	PX272944	M	Q1g1b1	Melanesia	PNG	W. Highlands region	S. Highlands prov	TNG, Aliya	This study
p8182	PX272945	M	Q1m	Melanesia	PNG	E. Highlands Region (Extended to SE part of EHP)	E. Highlands Prov	TNG, Akoye/Yipma/Angan	This study
p8183	PX272946	M	Q1h1	Melanesia	PNG	W. Highlands region	S. Highlands prov	TNG, Huli	This study
p8184	PX272947	M	Q1+92!	Melanesia	PNG	W. Highlands region	S. Highlands prov	TNG, Huli	This study
p8186	PX272948	M	Q1g1b1	Melanesia	PNG	W. Highlands region	S. Highlands prov	TNG, Wiru	This study
p8187	PX272949	R	P1d1	Melanesia	PNG	W. Highlands Region	S. Highlands prov	TNG, Erave	This study
p8188	PX272950	M	Q1a1a2a	Melanesia	PNG	W. Highlands region	S. Highlands prov	TNG,	This study
p8189	PX272951	M	Q1a1a1	Melanesia	PNG	W. Highlands region	S. Highlands Prov	TNG,	This study
p8190	PX272952	M	Q1h2a	Melanesia	PNG	W. Highlands region	S. Highlands prov	TNG, Heneng	This study
p8191	PX272953	M	Q1k1	Melanesia	PNG	W. Highlands region	S. Highlands prov	TNG, Huli	This study
p8192	PX272954	M	Q1g1a	Melanesia	PNG	W. Highlands region	S. Highlands prov	TNG, Huli	This study
p8194	PX272955	M	Q1m1	Melanesia	PNG	W. Highlands region	S. Highlands prov	TNG, Imbongu	This study
p8195	PX272956	M	Q1a1a1	Melanesia	PNG	W. Highlands region	S. Highlands prov	TNG,	This study
p8196	PX272957	M	Q1a1a3	Melanesia	PNG	W. Highlands region	S. Highlands prov	TNG,	This study
p8198	PX272958	R	P3b2a1	Melanesia	PNG	W. Highlands Region	S. Highlands Prov	TNG,	This study
p8199	PX272959	R	P2a1a1	Melanesia	PNG	W. Highlands Region	S. Highlands Prov	TNG,	This study
p8200	PX272960	M	Q1	Melanesia	PNG	W. Highlands region	S. Highlands Prov	TNG,	This study
p8201	PX272961	R	P2a1b	Melanesia	PNG	E. Highlands Region	E. Highlands Prov	TNG,	This study
p8202	PX272962	R	P3b2b	Melanesia	PNG	N. Coast Lowlands region	Morobe Province	AN, Yabem	This study
p8204	PX272963	R	P2a1a	Melanesia	PNG	E. Highlands Region	Central Prov	TNG, Tauade	This study
p8206	PX272964	R	P1d4	Melanesia	PNG	W. Highlands Region	S. Highlands Prov	TNG,	This study
p8207	PX272965	R	P1d1b	Melanesia	PNG	W. Highlands Region	S. Highlands Prov	TNG,	This study
p8208	PX272966	M	Q1g1a1	Melanesia	PNG	W. Highlands region	S. Highlands Prov	TNG,	This study
p8209	PX272967	M	Q1i1	Melanesia	PNG	W. Highlands region	S. Highlands prov	TNG, Angal	This study
p8213	PX272968	R	P1c	Melanesia	PNG	S. Lowlands Region	Central Prov	AN, Motu	This study
p8214	PX272969	M	Q1h1	Melanesia	PNG	W. Highlands region	S. Highlands prov	TNG, Erave	This study
p8215	PX272970	M	Q1k1	Melanesia	PNG	W. Highlands region	S. Highlands prov	TNG, Aliya	This study
p8216	PX272971	M	Q1g1a1	Melanesia	PNG	W. Highlands region	S. Highlands Prov	TNG,	This study
p8217	PX272972	M	Q1i1	Melanesia	PNG	W. Highlands region	S. Highlands prov	TNG,	This study
p8219	PX272973	M	Q1a1	Melanesia	PNG	N. Coast Lowlands region	East Sepik Prov	SR, Ambulas	This study
p8220	PX272974	R	P2a1a1	Melanesia	PNG	S. Lowlands Region	Gulf Prov	TNG, Ikobi	This study
p8221	PX272975	M	E1a2+(16261)	Melanesia	PNG	S. Lowlands Region	Central Prov	AN, Motu	This study
p8222	PX272976	M	Q1a1a2a	Melanesia	PNG	W. Highlands region	S. Highlands prov	TNG, Aliya	This study
p8223	PX272977	M	Q3a1b	Melanesia	PNG	W. Highlands region	S. Highlands Prov	TNG,	This study
p8224	PX272978	R	P1a1a	Melanesia	PNG	E. Highlands Region	E. Highlands Prov	TNG, Yawiyuha	This study
p8225	PX272979	M	Q1a1a1c1a	Melanesia	PNG	E. Highlands Region	W. Highlands Prov	TNG, Nii	This study
p8226	PX272980	N	S2	Melanesia	PNG	S. Lowlands Region	Central Prov	AN,	This study
p8229	PX272981	M	Q1m1	Melanesia	PNG	S. Lowlands Region	Gulf Prov	TNG, Toaripi	This study
p8230	PX272982	M	Q1a1d	Melanesia	PNG	W. Highlands region	S. Highlands prov	TNG, Aiya	This study
p8231	PX272983	M	Q1i1	Melanesia	PNG	W. Highlands region	S. Highlands Prov	TNG,	This study
p8232	PX272984	R	P2a1a1	Melanesia	PNG	W. Highlands Region	S. Highlands prov	TNG, Huli	This study
p8233	PX272985	R	P1d1b	Melanesia	PNG	E. Highlands region (mother)	W. Highlands Prov	TNG, other	This study
p8236	PX272986	N	N13a2	Melanesia	PNG	S. Lowlands Region	Gulf Prov	TNG, Orokolo_KeoruAhia	This study
p8237	PX272987	M	Q3a1b	Melanesia	PNG	W. Highlands region	S. Highlands prov	TNG,	This study
p8238	PX272988	M	Q3a1a1a1	Melanesia	PNG	W. Highlands region	S. Highlands prov	TNG, Aiya	This study
p8239	PX272989	M	Q1g1a1	Melanesia	PNG	W. Highlands region	S. Highlands Prov	TNG,	This study
p8240	PX272990	M	Q1g1a2	Melanesia	PNG	W. Highlands region	S. Highlands Prov	TNG,	This study
p8241	PX272991	R	P3b2b	Melanesia	PNG	W. Highlands region	W. Highlands Prov	TNG,	This study
p8243	PX272992	M	Q1a1a1c	Melanesia	PNG	S. Lowlands Region	Gulf Prov	TNG, Tairuma	This study
p8246	PX272993	M	Q1m1	Melanesia	PNG	W. Highlands region	S. Highlands prov	TNG, Erave	This study
p8247	PX272994	R	P3b2a1	Melanesia	PNG	W. Highlands Region	S. Highlands prov	TNG, Wiru	This study
p8248	PX272995	M	Q3a1a1a1	Melanesia	PNG	W. Highlands region	S. Highlands Prov	TNG,	This study
p8249	PX272996	M	Q1g1b1	Melanesia	PNG	W. Highlands region	W. Highlands Prov	TNG,	This study
p8250	PX272997	M	Q3c1	Melanesia	PNG	W. Highlands region	S. Highlands prov	TNG, Samberigi	This study
p8251	PX272998	M	Q1a1a1c	Melanesia	PNG	S. Lowlands Region	Gulf Prov	TNG, Tairuma	This study
p8253	PX272999	M	Q1g1a2	Melanesia	PNG	E. Highlands Region	E. Highlands Prov	TNG, Awiyaana	This study
p8254	PX273000	R	P1d3b	Melanesia	PNG	W. Highlands Region	S. Highlands Prov	TNG,	This study
p8255	PX273001	R	P1d1b	Melanesia	PNG	W. Highlands Region	S. Highlands prov	TNG, Aiya	This study
p8256	PX273002	M	Q3	Melanesia	PNG	W. Highlands region	S. Highlands Prov	TNG,	This study
p8257	PX273003	R	P1d3b	Melanesia	PNG	W. Highlands Region	S. Highlands prov	TNG,	This study
p8260	PX273004	N	S2	Melanesia	PNG	S. Lowlands Region	Gulf Prov	TNG, Toaripi	This study
p8261	PX273005	R	P1d3a2	Melanesia	PNG	E. Highlands Region	E. Highlands Prov	TNG,	This study
p8262	PX273006	M	Q1a1d	Melanesia	PNG	W. Highlands region	S. Highlands Prov	TNG,	This study
p8263	PX273007	M	Q3a1b	Melanesia	PNG	W. Highlands region	S. Highlands Prov	TNG,	This study
p8264	PX273008	M	Q3a1a1a1	Melanesia	PNG	W. Highlands region	S. Highlands prov	TNG, Aliya	This study
p8265	PX273009	M	Q1h2a1	Melanesia	PNG	W. Highlands region	W. Highlands Prov	W. Highlands Prov; W. Highlands region,	This study
p8267	PX273010	R	P1d3a1	Melanesia	PNG	E. Highlands Region	E. Highlands Prov		This study
p8268	PX273011	M	Q1m1a	Melanesia	PNG	E. Highlands Region	E. Highlands Prov		This study
p8270	PX273012	M	Q1a1a1	Melanesia	PNG	W. Highlands region	S. Highlands Prov	TNG,	This study
p8271	PX273013	M	Q1a1c	Melanesia	PNG	W. Highlands region	S. Highlands prov	TNG, Wiru	This study
p8272	PX273014	M	Q3a1b	Melanesia	PNG	W. Highlands region	S. Highlands prov	TNG, Aiya	This study
p8273	PX273015	R	P2a1	Melanesia	PNG, Bismarcks	Bismarcks, Islands Region N. Lowlands	Manus Island Province	AN, TuluBohuai	This study
p8275	PX273016	M	Q1a1a3	Melanesia	PNG	E. Highlands Region	E. Highlands Prov		This study
p8278	PX273017	M	Q1h2a	Melanesia	PNG	W. Highlands region	S. Highlands prov	TNG, Erave	This study
p8279	PX273018	R	P1d3a2	Melanesia	PNG	W. Highlands Region	S. Highlands Prov	TNG,	This study
p8280	PX273019	M	Q1h1	Melanesia	PNG	W. Highlands region	S. Highlands Prov	TNG,	This study
p8281	PX273020	R	P1d1b1a	Melanesia	PNG	E. Highlands Region	Chimbu/Simbu Prov	TNG,	This study
p8282	PX273021	M	Q3a1a1	Melanesia	PNG	S. Coast Lowlands	Western Prov	TNG, Southern_Kiwai	This study
p8283	PX273022	R	P4b	Melanesia	PNG	E. Highlands Region	E. Highlands Prov	TNG, Awiyaana	This study
p8286	PX273023	M	Q1g1b1	Melanesia	PNG	W. Highlands region	S. Highlands prov	TNG, Aliya	This study
p8287	PX273024	M	Q1a1a1	Melanesia	PNG	W. Highlands region	S. Highlands prov	TNG, Aiya	This study
p8288	PX273025	R	P1a1a	Melanesia	PNG	E. Highlands Region	E. Highlands Prov	TNG, Alekano	This study
p8289	PX273026	R	P1d	Melanesia	PNG	N Coast Lowland region	East Sepik Prov	SR, Boikin	This study
p8291	PX273027	R	P4a1a	Melanesia	PNG	E. Highlands Region	E. Highlands Prov		This study
p8294	PX273028	M	Q3a	Melanesia	PNG	N. Coast Lowlands region	East Sepik Prov	SR, Angoram	This study
p8295	PX273029	R	P1a1a	Melanesia	PNG	E. Highlands Region	E. Highlands Prov	TNG, Awiyaana	This study
p8298	PX273030	R	P1d3	Melanesia	PNG	N. Coast Lowlands region	Morobe Province	AN?,	This study
p8299	PX273031	M	Q3c1	Melanesia	PNG	E. Highlands Region (Extended toE. Central Prov)	Central Prov	TNG, Grass_Koiari	This study
p8305	PX273032	M	E1a2a1	Melanesia	PNG	S. Coast Lowlands	Western Prov	TNG, Southern_Kiwai	This study
p8306	PX273033	R	P1d2a	Melanesia	PNG, Bismarcks	Bismarcks, Islands Region (E. Lowlands)	East New Britain Province	AN, other	This study
p8307	PX273034	R	P1d3a1	Melanesia	PNG	E. Highlands Region	Chimbu/Simbu Prov		This study
p8310	PX273035	M	Q1m1a1	Melanesia	PNG	E. Highlands Region	E. Highlands Prov	TNG,	This study
p8312	PX273036	M	E1a2a1	Melanesia	PNG	S. Lowlands Region	Central Prov	AN, Keapara	This study
p8316	PX273037	R	P1d3a2	Melanesia	PNG	S. Lowlands Region	Gulf Prov	TNG, Tairuma	This study
p8317	PX273038	M	Q3a1a1	Melanesia	PNG	S. Lowlands Region	Gulf Prov	TNG, other	This study
p8320	PX273039	M	Q1k	Melanesia	PNG, Bismarcks	Bismarcks, Islands Region N. Lowlands	Manus Island Province	AN, other	This study
p8321	PX273040	M	Q3c1	Melanesia	PNG	E. Highlands Region (Extended toE. Central Prov)	Central Prov	TNG, Grass_Koiari	This study
p8323	PX273041	M	Q3a1b	Melanesia	PNG	S. Coast Lowlands	Western Prov	NA, other	This study
p8326	PX273042	R	P1d1b	Melanesia	PNG	S. Coast Lowlands	Western Prov	TNG, Southern_Kiwai	This study
p8329	PX273043	M	Q1m1	Melanesia	PNG	S. Lowlands Region	Central Prov	AN, Motu	This study
p8332	PX273044	M	M29a	Melanesia	PNG, Bismarcks	Bismarcks, Islands Region (E. Lowlands)	East New Britain Province	AN, Kuanua	This study
p8335	PX273045	M	Q1	Melanesia	PNG	W. Highlands region	S. Highlands prov	TNG,	This study
p8338	PX273046	R	P1d1b	Melanesia	PNG	E. Highlands Region	E. Highlands Prov	TNG, Simbari	This study
p8339	PX273047	R	P1d3	Melanesia	PNG	W. Highlands Region	S. Highlands prov	TNG,	This study
p8340	PX273048	M	E1a2a	Melanesia	PNG	S. Lowlands Region	Central Prov		This study
p8341	PX273049	M	E2a	Melanesia	PNG	S. Lowlands Region	Central Prov	AN, Sinaugoro	This study
p8342	PX273050	M	Q1g1b	Melanesia	PNG	E. Highlands Region	Central Prov	TNG, Fuyug	This study
p8343	PX273051	R	P1d1c1	Melanesia	PNG	N Coast Lowland region	East Sepik Prov	SR, Kairiru	This study
p8344	PX273052	M	Q1m1a1	Melanesia	PNG	E. Highlands Region	E. Highlands Prov	TNG,	This study
p8345	PX273053	R	P1d1b	Melanesia	PNG	S. Coast Lowlands	Western Prov	TNG, Southern_Kiwai	This study
p8346	PX273054	M	M73a2	Melanesia	PNG	E. Highlands Region	Chimbu/Simbu Prov		This study
p8347	PX273055	R	P1d1b	Melanesia	PNG	S. Lowlands Region	Gulf Prov	TNG, Orokolo_KeoruAhia	This study
p8349	PX273056	M	E1a2a	Melanesia	PNG	E. Highlands Region (Extended to E. Central Prov)	Central Prov	TNG, Grass_Koiari	This study
p8350	PX273057	M	Q1+92!	Melanesia	PNG	N. Coast Lowlands region	Morobe Province	AN, Bugawac	This study
p8352	PX273058	M	Q1a2	Melanesia	PNG	E. Highlands Region	Madang Prov		This study
p8353	PX273059	M	Q1a1a3	Melanesia	PNG	E. Highlands Region	E. Highlands Prov		This study
p8355	PX273060	R	P4b1	Melanesia	PNG	E. Highlands Region	Chimbu/Simbu Prov		This study
p8356	PX273061	R	P1c	Melanesia	PNG	S. Lowlands Region	Central Prov		This study
p8357	PX273062	M	Q1	Melanesia	PNG	N. Coast Lowlands region	Northern Prov	TNG, Orokaiva	This study
p8358	PX273063	R	P2a1+143+195	Melanesia	PNG	NE. Lowlands region	Milne Bay prov	NA, other	This study
p8360	PX273064	R	P1d1	Melanesia	PNG	S. Lowlands Region	Central Prov	AN, Motu	This study
p8361	PX273065	R	P1d3b	Melanesia	PNG	S. Coast Lowlands	Western Prov	TNG, Southern_Kiwai	This study
p8362	PX273066	M	Q1a1a1c1a	Melanesia	PNG	E. Highlands Region	Chimbu/Simbu Prov		This study
p8363	PX273067	R	P1d	Melanesia	PNG	E. Highlands Region	E. Highlands Prov	TNG, Awiyaana	This study
p8366	PX273068	R	P1d3a2	Melanesia	PNG	S. Lowlands Region	Gulf Prov	TNG, Orokolo_KeoruAhia	This study
p8367	PX273069	M	Q1a1a2	Melanesia	PNG	E. Highlands Region	Central Prov	TNG, Fuyug	This study
p8368	PX273070	R	P1d3a2	Melanesia	PNG	S. Lowlands Region	Gulf Prov	TNG, Toaripi	This study
p8369	PX273071	R	P1d3a2	Melanesia	PNG	S. Lowlands Region	Gulf Prov	TNG, Toaripi	This study
p8370	PX273072	M	Q1m	Melanesia	PNG	N. Coast Lowlands region	Morobe Province	NA, other	This study
p8371	PX273073	R	P1d3a1	Melanesia	PNG	E. Highlands Region	E. Highlands Prov		This study
p8372	PX273074	R	P1c	Melanesia	PNG	S. Lowlands Region	Central Prov		This study
p8373	PX273075	M	E1a2a1	Melanesia	PNG	S. Lowlands Region	Central Prov		This study
p8375	PX273076	R	P1d3a1	Melanesia	PNG	E. Highlands Region	Chimbu/Simbu Prov	TNG,	This study
p8378	PX273077	M	E2a	Melanesia	PNG	NE. Lowlands region	Milne Bay prov	NA, other	This study
p8380	PX273078	M	Q3c1	Melanesia	PNG	E. Highlands Region	Chimbu/Simbu Prov		This study
p8381	PX273079	M	Q3a1a1	Melanesia	PNG	S. Lowlands Region	Gulf Prov	TNG, Orokolo_KeoruAhia	This study
p8382	PX273080	M	Q1a1a1	Melanesia	PNG	W. Highlands region	Enga prov	TNG, Enga	This study
p8386	PX273081	M	Q1g1a2	Melanesia	PNG	E. Highlands Region	E. Highlands Prov	TNG, Awiyaana	This study
p8387	PX273082	R	P1d	Melanesia	PNG	S. Lowlands Region	Gulf Prov	TNG, Orokolo_KeoruAhia	This study
p8391	PX273083	M	Q1	Melanesia	PNG	S. Lowlands Region	Central Prov	? AN Motu, PB1B ?Duplicate of PB1a	This study
p8394	PX273084	M	Q1a2	Melanesia	PNG	E. Highlands Region	E. Highlands Prov		This study
p8395	PX273085	R	P1d1b1b	Melanesia	PNG	E. Highlands Region	E. Highlands Prov		This study
p8396	PX273086	M	Q1a1a1c1a	Melanesia	PNG	E. Highlands Region	E. Highlands Prov		This study
p8402	PX273087	M	Q1a2	Melanesia	PNG	E. Highlands Region	E. Highlands Prov		This study
p8403	PX273088	R	P4a1a	Melanesia	PNG	E. Highlands Region	E. Highlands Prov		This study
p8404	PX273089	M	M73a2	Melanesia	PNG	E. Highlands Region	E. Highlands Prov		This study
p8405	PX273090	R	P4a1a	Melanesia	PNG	E. Highlands Region	E. Highlands Prov		This study
p8407	PX273091	M	Q1a1c	Melanesia	PNG	S. Lowlands Region	Central Prov	? AN Motu,	This study
p8410	PX273092	R	P1d3a1	Melanesia	PNG	E. Highlands Region	E. Highlands Prov		This study
p8411	PX273093	M	Q3a1	Melanesia	PNG	E. Highlands Region	E. Highlands Prov		This study
p8412	PX273094	M	M73a2	Melanesia	PNG	E. Highlands Region	E. Highlands Prov		This study
p8413	PX273095	R	P1a1a	Melanesia	PNG	E. Highlands Region	E. Highlands Prov		This study
p8415	PX273096	M	Q1a1c	Melanesia	PNG	S. Lowlands Region	Central Prov	? AN Motu,	This study
p8418	PX273097	R	P1d1c1a1	Melanesia	PNG	E. Highlands Region	E. Highlands Prov		This study
p8419	PX273098	M	Q1m1a1	Melanesia	PNG	E. Highlands Region	E. Highlands Prov		This study
p8420	PX273099	M	Q1a1a1c1a	Melanesia	PNG	E. Highlands Region	E. Highlands Prov		This study
p8421	PX273100	R	P1a1a	Melanesia	PNG	E. Highlands Region	E. Highlands Prov		This study
p8422	PX273101	M	E2a	Melanesia	PNG	S. Lowlands Region	Central Prov		This study
p8423	PX273102	M	Q1a1c	Melanesia	PNG	S. Lowlands Region	Central Prov	? AN Motu,	This study
p8425	PX273103	M	Q3a1	Melanesia	PNG	E. Highlands Region	E. Highlands Prov		This study
p8426	PX273104	M	Q1a1a1	Melanesia	PNG	E. Highlands Region	E. Highlands Prov		This study
p8427	PX273105	R	P1d1b1b	Melanesia	PNG	E. Highlands Region	E. Highlands Prov		This study
p8428	PX273106	R	P1d1b1a	Melanesia	PNG	E. Highlands Region	E. Highlands Prov		This study
p8429	PX273107	R	P4b1	Melanesia	PNG	E. Highlands Region	E. Highlands Prov		This study
p8430	PX273108	M	Q1a1a2a	Melanesia	PNG	W. Highlands region	Enga prov	TNG, Enga	This study
p8431	PX273109	M	Q1a1c	Melanesia	PNG	S. Lowlands Region	Central Prov	? AN Motu, PB4B ?Duplicate of PB4a	This study
p8433	PX273110	M	Q1g2a1	Melanesia	PNG	E. Highlands Region	E. Highlands Prov		This study
p8434	PX273111	R	P1d3a1	Melanesia	PNG	E. Highlands Region	E. Highlands Prov		This study
p8435	PX273112	R	P1d3a1	Melanesia	PNG	E. Highlands Region	E. Highlands Prov		This study
p8436	PX273113	R	P1d3a1	Melanesia	PNG	E. Highlands Region	E. Highlands Prov		This study
p8437	PX273114	M	Q1a1a1c1a	Melanesia	PNG	E. Highlands Region	E. Highlands Prov		This study
p8439	PX273115	R	P1d1b	Melanesia	PNG	S. Lowlands Region	Central Prov	? AN Motu,	This study
p8441	PX273116	M	Q3a1	Melanesia	PNG	E. Highlands Region	E. Highlands Prov		This study
p8442	PX273117	M	Q1a1a1	Melanesia	PNG	E. Highlands Region	E. Highlands Prov		This study
p8443	PX273118	M	M73a2	Melanesia	PNG	E. Highlands Region	E. Highlands Prov		This study
p8444	PX273119	M	Q1a1a1	Melanesia	PNG	E. Highlands Region	E. Highlands Prov		This study
p8445	PX273120	R	P1d1b1a	Melanesia	PNG	E. Highlands Region	E. Highlands Prov		This study
p8446	PX273121	R	P2a2	Melanesia	PNG	E. Highlands Region (Extended toE. Central Prov)	Central Prov	TNG, Mountain_Koiali	This study
p8447	PX273122	R	P1d1b	Melanesia	PNG	S. Lowlands Region	Central Prov	? AN Motu, PB4B ?Duplicate of PB4a	This study
p8449	PX273123	R	P1d2b	Melanesia	PNG	E. Highlands Region	E. Highlands Prov		This study
p8450	PX273124	R	P1d1b1b	Melanesia	PNG	E. Highlands Region	E. Highlands Prov		This study
p8451	PX273125	R	P1d	Melanesia	PNG	E. Highlands Region	E. Highlands Prov		This study
p8452	PX273126	M	Q1a1b	Melanesia	PNG	E. Highlands Region	E. Highlands Prov		This study
p8453	PX273127	M	Q1g2a1	Melanesia	PNG	E. Highlands Region	E. Highlands Prov		This study
p8454	PX273128	M	Q3b	Melanesia	PNG	N. Coast Lowlands region	Northern Prov		This study
p8455	PX273129	R	P1d1b	Melanesia	PNG	S. Lowlands Region	Central Prov	? AN Motu,	This study
p8457	PX273130	M	Q1a1a1b1	Melanesia	PNG	E. Highlands Region	E. Highlands Prov		This study
p8458	PX273131	M	Q1a1a1c1a	Melanesia	PNG	E. Highlands Region	E. Highlands Prov		This study
p8459	PX273132	M	Q1a2	Melanesia	PNG	E. Highlands Region	E. Highlands Prov		This study
p8460	PX273133	M	Q1g2a1	Melanesia	PNG	E. Highlands Region	E. Highlands Prov		This study
p8461	PX273134	R	P1a1a	Melanesia	PNG	E. Highlands Region	E. Highlands Prov		This study
p8465	PX273135	R	P1d1b1b	Melanesia	PNG	E. Highlands Region	E. Highlands Prov		This study
p8466	PX273136	M	Q1a1a1	Melanesia	PNG	E. Highlands Region	E. Highlands Prov		This study
p8467	PX273137	R	P1d1b1b	Melanesia	PNG	E. Highlands Region	E. Highlands Prov		This study
p8468	PX273138	M	Q1g2a1	Melanesia	PNG	E. Highlands Region	E. Highlands Prov		This study
p8469	PX273139	M	Q1g2a1	Melanesia	PNG	E. Highlands Region	E. Highlands Prov		This study
p8470	PX273140	M	Q1+92!	Melanesia	PNG	N. Coast Lowlands region	East Sepik Prov	SR, other	This study
p8473	PX273141	M	Q1a1a1	Melanesia	PNG	E. Highlands Region	E. Highlands Prov		This study
p8474	PX273142	R	P1a1a	Melanesia	PNG	E. Highlands Region	E. Highlands Prov		This study
p8475	PX273143	R	P1d3a1	Melanesia	PNG	E. Highlands Region	E. Highlands Prov		This study
p8476	PX273144	M	Q1a1a1b1	Melanesia	PNG	E. Highlands Region	E. Highlands Prov		This study
p8477	PX273145	R	P1d1b1b	Melanesia	PNG	E. Highlands Region	E. Highlands Prov		This study
p8478	PX273146	M	Q1	Melanesia	PNG	S. Lowlands Region	Central Prov	? AN Motu,	This study
p8481	PX273147	M	Q1a1a1b2	Melanesia	PNG	E. Highlands Region	E. Highlands Prov		This study
p8483	PX273148	R	P1d3a1	Melanesia	PNG	E. Highlands Region	E. Highlands Prov		This study
p8484	PX273149	M	Q1g2a1	Melanesia	PNG	E. Highlands Region	E. Highlands Prov		This study
p8486	PX273150	M	Q1g2a1	Melanesia	PNG	E. Highlands Region	E. Highlands Prov		This study
p8487	PX273151	R	P1d1c1a1a	Melanesia	PNG	E. Highlands Region	E. Highlands Prov		This study
p8488	PX273152	R	P1d3a1	Melanesia	PNG	E. Highlands Region	E. Highlands Prov		This study
p8491	PX273153	M	Q1a1a1	Melanesia	PNG	N. Coast Lowlands region	East Sepik Prov	SR, other	This study
p8492	PX273154	R	P1d3a1	Melanesia	PNG	E. Highlands Region	E. Highlands Prov	TNG, Siane	This study
p8493	PX273155	R	P1a2	Melanesia	PNG	N. Coast lowland Region	Madang Prov	TNG, Wagi	This study
p8494	PX273156	M	Q1a2	Melanesia	PNG	E. Highlands Region	E. Highlands Prov		This study
p8495	PX273157	M	Q1a1a1b2	Melanesia	PNG	E. Highlands Region	E. Highlands Prov		This study
p8496	PX273158	R	P1d3a1	Melanesia	PNG	E. Highlands Region	E. Highlands Prov		This study
p8499	PX273159	M	Q1+92!	Melanesia	PNG	S. Lowlands Region	Central Prov	AN?, Rigo	This study
p8500	PX273160	R	P1a1a	Melanesia	PNG	E. Highlands Region	E. Highlands Prov		This study
p8501	PX273161	M	Q1d1	Melanesia	PNG	N. Coast Lowlands region	Madang Prov	TNG, Wagi	This study
p8502	PX273162	R	P1d2b	Melanesia	PNG	E. Highlands Region	E. Highlands Prov		This study
p8503	PX273163	M	Q1a1a1b2	Melanesia	PNG	E. Highlands Region	E. Highlands Prov		This study
p8504	PX273164	R	P1d1b1b	Melanesia	PNG	E. Highlands Region	E. Highlands Prov		This study
p8506	PX273165	R	P1d2b	Melanesia	PNG	N. Coast lowland Region	Madang Prov	TNG, other	This study
p8507	PX273166	R	P1d1b1b	Melanesia	PNG	E. Highlands Region	E. Highlands Prov	TNG, Yagaria	This study
p8508	PX273167	M	Q1h2a1	Melanesia	PNG	E. Highlands Region	Chimbu/Simbu Prov	TNG, other	This study
p8509	PX273168	M	Q1a1a1	Melanesia	PNG	N. Coast Lowlands region	Madang Prov	TNG, Nobonob	This study
p8511	PX273169	M	Q1a1a1c1a	Melanesia	PNG	E. Highlands Region	E. Highlands Prov		This study
p8512	PX273170	R	P1d1b1a	Melanesia	PNG	E. Highlands Region	E. Highlands Prov		This study
p8514	PX273171	R	P1d2	Melanesia	PNG	N. Coast lowland Region	Madang Prov	TNG, MIXED_PROVINCE	This study
p8515	PX273172	R	P1d3a1	Melanesia	PNG	E. Highlands Region	E. Highlands Prov	TNG, Yawiyuha	This study
p8516	PX273173	R	P4b1	Melanesia	PNG	E. Highlands Region	E. Highlands Prov	TNG, Yagaria	This study
p8518	PX273174	R	P1d1b1b	Melanesia	PNG	E. Highlands Region	E. Highlands Prov		This study
p8519	PX273175	R	P1d1c1a1a	Melanesia	PNG	E. Highlands Region	E. Highlands Prov		This study
p8520	PX273176	R	P1d3a1	Melanesia	PNG	E. Highlands Region	E. Highlands Prov		This study
p8523	PX273177	R	P1a1a	Melanesia	PNG	E. Highlands Region	E. Highlands Prov	TNG, Alekano	This study
p8524	PX273178	R	P1d2b	Melanesia	PNG	E. Highlands Region	Chimbu/Simbu Prov	TNG, Sinsina	This study
p8526	PX273179	M	Q1a2	Melanesia	PNG	E. Highlands Region	E. Highlands Prov		This study
p8527	PX273180	R	P1d1b1b	Melanesia	PNG	E. Highlands Region	E. Highlands Prov		This study
p8528	PX273181	R	P1d3a1	Melanesia	PNG	E. Highlands Region	E. Highlands Prov		This study
p8530	PX273182	R	P1d2	Melanesia	PNG, Bismarcks	Bismarcks, Islands Region (E. Lowland)	New Ireland Province	AN, Patpatar	This study
p8531	PX273183	R	P1a1	Melanesia	PNG	E. Highlands Region	E. Highlands Prov		This study
p8532	PX273184	R	P1a1a	Melanesia	PNG	E. Highlands Region	E. Highlands Prov	TNG, Benabena	This study
p8533	PX273185	R	P1d1b	Melanesia	PNG	N. Coast lowland Region	Madang Prov	TNG, Nobonob	This study
p8534	PX273186	M	Q1a1a1b1	Melanesia	PNG	E. Highlands Region	E. Highlands Prov		This study
p8535	PX273187	M	Q1a1a1b2	Melanesia	PNG	E. Highlands Region	E. Highlands Prov		This study
p8536	PX273188	R	P1d1b1b	Melanesia	PNG	E. Highlands Region	E. Highlands Prov		This study
p8538	PX273189	M	M73a2	Melanesia	PNG	N. Coast Lowlands region	Madang Prov		This study
p8539	PX273190	R	P1a1a	Melanesia	PNG	E. Highlands Region	E. Highlands Prov	TNG, Siane	This study
p8540	PX273191	R	P1d3a1	Melanesia	PNG	E. Highlands Region	E. Highlands Prov	TNG, Alekano	This study
p8541	PX273192	M	E1a1b	Melanesia	PNG	N. Coast Lowlands region	Madang Prov	TNG, Isebe_Bau	This study
p8543	PX273193	R	P4b1	Melanesia	PNG	E. Highlands Region	E. Highlands Prov		This study
p8547	PX273194	R	P1d3a1	Melanesia	PNG	W. Highlands Region	S. Highlands prov		This study
p8548	PX273195	R	P1d3a1	Melanesia	PNG	E. Highlands Region	E. Highlands Prov		This study
p8551	PX273196	R	P1d1b1b	Melanesia	PNG	E. Highlands Region	E. Highlands Prov		This study
p8552	PX273197	M	Q1a1a1b2	Melanesia	PNG	E. Highlands Region	E. Highlands Prov		This study
p8554	PX273198	M	Q1a1c	Melanesia	PNG	E. Highlands Region	E. Highlands Prov		This study
p8555	PX273199	R	P1d2b	Melanesia	PNG	E. Highlands Region	E. Highlands Prov	TNG, Alekano	This study
p8556	PX273200	M	Q1a1a1c1a	Melanesia	PNG	E. Highlands Region	E. Highlands Prov	TNG, Siane	This study
p8557	PX273201	M	Q1d1	Melanesia	PNG	N. Coast Lowlands region	Madang Prov	TNG, Amaimon	This study
p8559	PX273202	M	Q1a1b	Melanesia	PNG	E. Highlands Region	E. Highlands Prov		This study
p8562	PX273203	M	Q1d1	Melanesia	PNG	N. Coast Lowlands region	Madang Prov		This study
p8563	PX273204	R	P1a1	Melanesia	PNG	E. Highlands Region	E. Highlands Prov	TNG, Siane	This study
p8564	PX273205	M	Q1a1a1	Melanesia	PNG	N. Coast Lowlands region	Madang Prov	TNG, Wagi	This study
p8565	PX273206	M	M29b	Melanesia	PNG	N. Coast Lowlands region	Madang Prov	TNG, other	This study
p8566	PX273207	M	Q1l1	Melanesia	PNG	E. Highlands Region	E. Highlands Prov		This study
p8567	PX273208	M	Q1a1a3	Melanesia	PNG	E. Highlands Region	E. Highlands Prov		This study
p8569	PX273209	M	Q1i	Melanesia	PNG	N. Coast Lowlands region	Madang Prov	SR, Rao	This study
p8571	PX273210	R	P1d2b	Melanesia	PNG	E. Highlands Region	E. Highlands Prov		This study
p8572	PX273211	M	Q1a1a1	Melanesia	PNG	N. Coast Lowlands region	Madang Prov	TNG, Wagi	This study
p8573	PX273212	M	Q1j	Melanesia	PNG	N. Coast Lowlands region	Morobe Province	TNG, Kate	This study
p8575	PX273213	R	P2a1+143+195	Melanesia	PNG	E. Highlands Region	E. Highlands Prov		This study
p8579	PX273214	M	Q1g2a1	Melanesia	PNG	E. Highlands Region	E. Highlands Prov		This study
p8582	PX273215	R	P1d1a	Melanesia	PNG	N. Coast lowland Region	Madang Prov	TNG, Pondoma	This study
p8583	PX273216	M	E2a	Melanesia	PNG	N. Coast Lowlands region	Madang Prov	TNG, other	This study
p8584	PX273217	R	P1d1c1a1	Melanesia	PNG	N. Coast lowland Region	Madang Prov	NA, other	This study
p8588	PX273218	M	Q1	Melanesia	PNG	N. Coast Lowlands region	Madang Prov	TNG, Bogia L6	This study
p8589	PX273219	R	P1f1a	Melanesia	PNG	N. Coast lowland Region	Madang Prov	TNG, Wagi	This study
p8591	PX273220	M	E1a2a	Melanesia	PNG	N. Coast Lowlands region	Madang Prov	AN, Madang	This study
p8593	PX273221	R	P1d1a	Melanesia	PNG	N. Coast lowland Region	Madang Prov	AN, Takia	This study
p8595	PX273222	M	Q1	Melanesia	PNG	N. Coast Lowlands region	Madang Prov	AN, Takia	This study
p8596	PX273223	M	Q1l1	Melanesia	PNG	N. Coast Lowlands region	Madang Prov	SR, Kominimung	This study
p8597	PX273224	M	Q1	Melanesia	PNG	N. Coast Lowlands region	Madang Prov	MIX, other	This study
p8604	PX273225	M	Q1+92!	Melanesia	PNG	S. Lowlands Region	Central Prov	Duplicate of p8499, Rigo	This study
p8607	PX273226	R	P4a1a	Melanesia	PNG	N. Coast lowland Region	Madang Prov	TNG, Gende	This study
p8608	PX273227	R	P1d1c1a1a	Melanesia	PNG	E. Highlands Region	Madang Prov	TNG, Waghi	This study
p8610	PX273228	M	Q3a1b	Melanesia	PNG	W. Highlands region	S. Highlands Prov	TNG,	This study
PO141	PX273229	M	M28a2a	Melanesia	Vanuatu	Santo	Port Olry		This study
PO240	PX273230	M	Q1a1a4	Melanesia	Vanuatu	Santo	Port Olry		This study
PO25	PX273231	M	M29b	Melanesia	Vanuatu	Santo	Port Olry		This study
PO41	PX273232	M	Q1a1a1a	Melanesia	Vanuatu	Santo	Port Olry		This study
PO87	PX273233	M	Q1a1a1a	Melanesia	Vanuatu	Santo	Port Olry		This study
SR107	PX273234	R	P1d2a1	Melanesia	Vanuatu	Santo	Sara		This study
SR23	PX273235	R	P1d2a1	Melanesia	Vanuatu	Santo	Sara		This study
T10	PX273236	M	M27a3b1	Melanesia	Vanuatu	Tanna			This study
T126	PX273237	M	M28a7a	Melanesia	Vanuatu	Tanna			This study
T127	PX273238	M	M28a1a	Melanesia	Vanuatu	Tanna			This study
T135	PX273239	M	Q1l	Melanesia	Vanuatu	Santo	Tutuba		This study
T14	PX273240	M	M28a4c	Melanesia	Vanuatu	Tanna			This study
T140	PX273241	R	P1d2a2	Melanesia	Vanuatu	Tanna			This study
T141	PX273242	R	P1d2	Melanesia	Vanuatu	Tanna			This study
T142	PX273243	M	M29b	Melanesia	Vanuatu	Santo	Tutuba		This study
T147	PX273244	R	P1d2a2	Melanesia	Vanuatu	Tanna			This study
T148	PX273245	M	M27c1	Melanesia	Vanuatu	Tanna			This study
T149	PX273246	M	M28a5	Melanesia	Vanuatu	Tanna			This study
T153	PX273247	R	P1d2	Melanesia	Vanuatu	Tanna			This study
T155	PX273248	M	M27c1	Melanesia	Vanuatu	Tanna			This study
T157	PX273249	M	M28a4c	Melanesia	Vanuatu	Tanna			This study
T160	PX273250	M	M28a4c	Melanesia	Vanuatu	Tanna			This study
T162	PX273251	R	P1d2a2	Melanesia	Vanuatu	Tanna			This study
T171	PX273252	M	M28a4c	Melanesia	Vanuatu	Tanna			This study
T181	PX273253	M	Q1l	Melanesia	Vanuatu	Santo	Tutuba		This study
T195	PX273254	M	Q1l	Melanesia	Vanuatu	Santo	Tutuba		This study
T221	PX273255	R	P1d2a2	Melanesia	Vanuatu	Tanna			This study
T25	PX273256	M	M27a3b1	Melanesia	Vanuatu	Tanna			This study
T28	PX273257	M	M28a7a	Melanesia	Vanuatu	Tanna			This study
T31	PX273258	R	P1d2a2	Melanesia	Vanuatu	Tanna			This study
T41	PX273259	R	P1d2a2	Melanesia	Vanuatu	Tanna			This study

## Sheet: Table_S2
Original ID	Genbank ID	Macrohg	Haplogroup	Region	Origin - country	Origin - subregion	Origin - region	Ethnicity/Language	Sex	Reference	Modern/Ancient
AUR1	DQ404440	N	S1a1b1	Australasia	Australia	New South Wales				10	Modern
AUD3	DQ404441	N	S1a1b	Australasia	Australia	Northern Territories	Riverine			10	Modern
AUR6	DQ404442	M	M42a2a	Australasia	Australia	New South Wales	Yuendumu (Desert)			10	Modern
AUR7	DQ404443	M	M42a1a2	Australasia	Australia	New South Wales	Riverine			10	Modern
AUR17	DQ404444	R	P11a1a2	Australasia	Australia	New South Wales	Riverine			10	Modern
AUR25	DQ404445	M	M42a1b	Australasia	Australia	New South Wales	Riverine			10	Modern
AUD32	DQ404446	R	P8a	Australasia	Australia	Northern Territories	Riverine			10	Modern
AUD38	DQ404447	N	O1a	Australasia	Australia	Northern Territories	Yuendumu (Desert)			10	Modern
aus9	EF495214	N	N13a1	Australasia	Australia	Western Australia	Nakanai			11	Modern
pap100	EF495215	R	P2a1b	Melanesia	PNG	Highlands	Kalumburu			11	Modern
pap84	EF495216	R	R14	Melanesia	PNG	Highlands	Bundi area			11	Modern
pap45	EF495217	M	M29b	Melanesia	PNG	Highlands	Bundi area			11	Modern
aus33	EF495218	M	Q2b	Australasia	Australia	Western Australia	Kalumburu			11	Modern
aus28	EF495219	M	M15	Australasia	Australia	Western Australia	Kalumburu			11	Modern
aus20	EF495220	N	S5	Australasia	Australia	Western Australia	Kalumburu			11	Modern
pap12	EF495221	R	P4a1a	Melanesia	PNG	Highlands	Kalumburu			11	Modern
aus38	EF495222	M	M14	Australasia	Australia	Western Australia	Bundi area			11	Modern
AUS54	KY595546	N	S1b2a	Australasia	Australia	Queensland				12	Modern
AUS55	KY595547	N	S1b2a	Australasia	Australia	Queensland				12	Modern
AUS56	KY595548	N	S1b2a	Australasia	Australia	Queensland				12	Modern
AUS67	KY595549	N	S2a2	Australasia	Australia	New South Wales				12	Modern
AUS47	KY595550	N	S1a	Australasia	Australia	Queensland				12	Modern
AUS49	KY595551	N	S1b1a	Australasia	Australia	Queensland				12	Modern
AUS108	KY595552	R	P5a1a1	Australasia	Australia	Queensland				12	Modern
AUS125	KY595553	R	P6a	Australasia	Australia	Queensland				12	Modern
AUS39	KY595554	N	O2	Australasia	Australia	Queensland				12	Modern
AUS82	KY595555	R	P12b	Australasia	Australia	Queensland				12	Modern
AUS118	KY595556	R	P5a1a1	Australasia	Australia	Queensland				12	Modern
AUS68	KY595557	N	S2a2	Australasia	Australia	Queensland				12	Modern
AUS105	KY595558	R	P5a1a1	Australasia	Australia	Queensland				12	Modern
AUS50	KY595559	N	S1b1a	Australasia	Australia	Queensland				12	Modern
AUS57	KY595560	N	S1b3	Australasia	Australia	Queensland				12	Modern
AUS116	KY595561	R	P5a1	Australasia	Australia	Queensland				12	Modern
AUS53	KY595562	N	S1b2a	Australasia	Australia	Queensland				12	Modern
AUS97	KY595563	R	P3a	Australasia	Australia	Queensland				12	Modern
AUS112	KY595564	R	P5a1a	Australasia	Australia	New South Wales				12	Modern
AUS1	KY595565	M	M15	Australasia	Australia	Western Australia				12	Modern
AUS58	KY595566	N	S1b3	Australasia	Australia	Queensland				12	Modern
AUS60	KY595567	N	S2a1a	Australasia	Australia	New South Wales				12	Modern
AUS101	KY595568	R	P5a1a1	Australasia	Australia	Queensland				12	Modern
AUS90	KY595569	R	P12a	Australasia	Australia	Queensland				12	Modern
AUS114	KY595570	R	P5a1a	Australasia	Australia	Queensland				12	Modern
AUS94	KY595571	R	P2b1	Australasia	Australia	Queensland				12	Modern
AUS95	KY595572	R	P2b1	Australasia	Australia	Queensland				12	Modern
AUS123	KY595573	R	P5b	Australasia	Australia	Queensland				12	Modern
AUS17	KY595574	M	M42c2a1a	Australasia	Australia	Victoria				12	Modern
AUS22	KY595575	M	M42c2a1a	Australasia	Australia	Queensland				12	Modern
AUS23	KY595576	M	M42c2a1a	Australasia	Australia	Queensland				12	Modern
AUS115	KY595577	R	P5a1	Australasia	Australia	Queensland				12	Modern
AUS7	KY595578	M	M42a1a2	Australasia	Australia	Queensland				12	Modern
AUS52	KY595579	N	S1b2	Australasia	Australia	Queensland				12	Modern
AUS69	KY595580	N	S2a2	Australasia	Australia	Queensland				12	Modern
AUS6	KY595581	M	M42a1a2	Australasia	Australia	Queensland				12	Modern
AUS32	KY595582	M	M42c2	Australasia	Australia	New South Wales				12	Modern
AUS8	KY595583	M	M42a1a1a	Australasia	Australia	Queensland				12	Modern
AUS14	KY595584	M	M42c1	Australasia	Australia	Queensland				12	Modern
AUS33	KY595585	M	Q1a1a1	Australasia	Australia	Queensland				12	Modern
AUS71	KY595586	N	S2b1	Australasia	Australia	Queensland				12	Modern
AUS104	KY595587	R	P5a1a1	Australasia	Australia	Queensland				12	Modern
AUS34	KY595588	M	Q1a1b	Australasia	Australia	Queensland				12	Modern
AUS122	KY595589	R	P5b	Australasia	Australia	Queensland				12	Modern
AUS120	KY595590	R	P5a2	Australasia	Australia	Queensland				12	Modern
AUS46	KY595591	N	S1a1	Australasia	Australia	Queensland				12	Modern
AUS66	KY595592	N	S2a2	Australasia	Australia	Queensland				12	Modern
AUS103	KY595593	R	P5a1a1	Australasia	Australia	Queensland				12	Modern
AUS107	KY595594	R	P5a1a1	Australasia	Australia	New South Wales				12	Modern
AUS117	KY595595	R	P5a1	Australasia	Australia	New South Wales				12	Modern
AUS42	KY595596	N	S1a1a	Australasia	Australia	Queensland				12	Modern
AUS44	KY595597	N	S1a1b	Australasia	Australia	Queensland				12	Modern
AUS13	KY595598	M	M42a3	Australasia	Australia	Queensland				12	Modern
AUS74	KY595599	R	P1e1	Australasia	Australia	Queensland				12	Modern
AUS100	KY595600	R	P3b2a	Australasia	Australia	Queensland				12	Modern
AUS77	KY595601	R	P11b	Australasia	Australia	Tasmania				12	Modern
AUS63	KY595602	N	S2a1a	Australasia	Australia	New South Wales				12	Modern
AUS64	KY595603	N	S2a1a	Australasia	Australia	New South Wales				12	Modern
AUS70	KY595604	N	S2b1	Australasia	Australia	Victoria				12	Modern
AUS111	KY595605	R	P5a1a	Australasia	Australia	Queensland				12	Modern
AUS41	KY595606	N	O2	Australasia	Australia	Queensland				12	Modern
AUS80	KY595607	R	P11a1a1	Australasia	Australia	Victoria				12	Modern
AUS83	KY595608	R	P12b	Australasia	Australia	Queensland				12	Modern
AUS106	KY595609	R	P5a1a1	Australasia	Australia	Queensland				12	Modern
AUS43	KY595610	N	S1a1a	Australasia	Australia	Queensland				12	Modern
AUS109	KY595611	R	P5a1a1	Australasia	Australia	Queensland				12	Modern
AUS99	KY595612	R	P3b	Australasia	Australia	Queensland				12	Modern
AUS102	KY595613	R	P5a1a1	Australasia	Australia	Queensland				12	Modern
AUS37	KY595614	N	N13a	Australasia	Australia	Queensland				12	Modern
AUS48	KY595615	N	S1b1a	Australasia	Australia	Queensland				12	Modern
AUS62	KY595616	N	S2a1a	Australasia	Australia	Queensland				12	Modern
AUS84	KY595617	R	P12b	Australasia	Australia	Queensland				12	Modern
AUS88	KY595618	R	P12a	Australasia	Australia	Queensland				12	Modern
AUS40	KY595619	N	O2b	Australasia	Australia	Queensland				12	Modern
AUS59	KY595620	N	S1b3	Australasia	Australia	New South Wales				12	Modern
AUS113	KY595621	R	P5a1a	Australasia	Australia	Queensland				12	Modern
AUS35	KY595622	M	Q1h2a	Australasia	Australia	Queensland				12	Modern
AUS45	KY595623	N	S1a1b	Australasia	Australia	Queensland				12	Modern
AUS72	KY595624	N	S2b2a1	Australasia	Australia	Queensland				12	Modern
AUS26	KY595625	M	M42c2a2a	Australasia	Australia	Queensland				12	Modern
AUS110	KY595626	R	P5a1a1	Australasia	Australia	Queensland				12	Modern
AUS119	KY595627	R	P5a2	Australasia	Australia	Queensland				12	Modern
AUS9	KY595628	M	M42a1a1a	Australasia	Australia	Queensland				12	Modern
AUS12	KY595629	M	M42a1a1a	Australasia	Australia	Queensland				12	Modern
AUS24	KY595630	M	M42c2a2	Australasia	Australia	Queensland				12	Modern
AUS31	KY595631	M	M42c2a2	Australasia	Australia	Queensland				12	Modern
AUS51	KY595632	N	S1b1	Australasia	Australia	Queensland				12	Modern
AUS81	KY595633	R	P11a1a1	Australasia	Australia	Queensland				12	Modern
AUS76	KY595634	R	P8a	Australasia	Australia	Queensland				12	Modern
AUS86	KY595635	R	P12a1	Australasia	Australia	Queensland				12	Modern
AUS3	KY595636	M	M42a1b	Australasia	Australia	New South Wales				12	Modern
AUS4	KY595637	M	M42a1b1	Australasia	Australia	Queensland				12	Modern
AUS73	KY595638	N	S6	Australasia	Australia	New South Wales				12	Modern
AUS5	KY595639	M	M42a1a2	Australasia	Australia	Queensland				12	Modern
AUS89	KY595640	R	P12a	Australasia	Australia	Queensland				12	Modern
AUS10	KY595641	M	M42a1a1a	Australasia	Australia	Queensland				12	Modern
AUS11	KY595642	M	M42a1a1a	Australasia	Australia	Queensland				12	Modern
AUS78	KY595643	R	P11a1b	Australasia	Australia	Queensland				12	Modern
AUS18	KY595644	M	M42c2a1a1	Australasia	Australia	Queensland				12	Modern
AUS19	KY595645	M	M42c2a1a1	Australasia	Australia	Queensland				12	Modern
AUS2	KY595646	M	M16	Australasia	Australia	Queensland				12	Modern
AUS20	KY595647	M	M42c2a1a1	Australasia	Australia	Queensland				12	Modern
AUS25	KY595648	M	M42c2a2a	Australasia	Australia	Queensland				12	Modern
AUS124	KY595649	R	P6a	Australasia	Australia	Victoria				12	Modern
AUS28	KY595650	M	M42c2a2a	Australasia	Australia	Queensland				12	Modern
AUS127	KY595651	R	P6b	Australasia	Australia	Queensland				12	Modern
AUS96	KY595652	R	P3a	Australasia	Australia	Queensland				12	Modern
AUS93	KY595653	R	P12a	Australasia	Australia	Queensland				12	Modern
AUS98	KY595654	R	P3b1	Australasia	Australia	New South Wales				12	Modern
AUS91	KY595655	R	P12a	Australasia	Australia	Queensland				12	Modern
AUS92	KY595656	R	P12a	Australasia	Australia	Queensland				12	Modern
AUS79	KY595657	R	P11a1b1a	Australasia	Australia	Queensland				12	Modern
AUS121	KY595658	R	P5b	Australasia	Australia	Queensland				12	Modern
AUS126	KY595659	R	P6b	Australasia	Australia	Queensland				12	Modern
AUS16	KY595660	M	M42c2a1	Australasia	Australia	Queensland				12	Modern
AUS36	KY595661	N	N13a1	Australasia	Australia	Queensland				12	Modern
AUS75	KY595662	R	P1e1	Australasia	Australia	Queensland				12	Modern
AUS85	KY595663	R	P12a1	Australasia	Australia	Queensland				12	Modern
AUS61	KY595664	N	S2a1a	Australasia	Australia	Queensland				12	Modern
AUS15	KY595665	M	M42c1	Australasia	Australia	Queensland				12	Modern
AUS27	KY595666	M	M42c2a2a	Australasia	Australia	Queensland				12	Modern
AUS21	KY595667	M	M42c2a1a	Australasia	Australia	Victoria				12	Modern
AUS38	KY595668	N	O1	Australasia	Australia	Queensland				12	Modern
AUS87	KY595669	R	P12a1	Australasia	Australia	Victoria				12	Modern
AUS65	KY595670	N	S2a1	Australasia	Australia	Tasmania				12	Modern
AUS29	KY595671	M	M42c2a2	Australasia	Australia	Queensland				12	Modern
AUS30	KY595672	M	M42c2a2	Australasia	Australia	Queensland				12	Modern
ERR1612270	A14912	R	P11a1b1	Australasia	Australia	Queensland				14	Modern
ERR1612271	A14913	M	M42a3	Australasia	Australia	Queensland				14	Modern
ERR1612272	A14914	R	P11a1b	Australasia	Australia	Queensland				14	Modern
ERR1612274	A14916	M	M42c2a1a1	Australasia	Australia	Queensland				14	Modern
ERR1612275	A14917	R	P7	Australasia	Australia	Queensland				14	Modern
ERR1612276	A14918	M	M16	Australasia	Australia	South Australia				14	Modern
ERR1612277	A14919	N	S2a2	Australasia	Australia	Queensland				14	Modern
ERR1612278	A14920	R	P5a1a1	Australasia	Australia	Queensland				14	Modern
ERR1612279	A14921	N	O2a	Australasia	Australia	South Australia		hap21		14	Modern
ERR1612280	A14922	R	P12a	Australasia	Australia	Queensland		hap22		14	Modern
ERR1612281	A14923	M	M42a2a	Australasia	Australia	Queensland				14	Modern
ERR1612282	A14924	R	P5a1a	Australasia	Australia	Queensland				14	Modern
ERR1612283	A14925	R	P5a1a1	Australasia	Australia	Queensland				14	Modern
ERR1612284	A14926	N	S1b1a	Australasia	Australia	Queensland				14	Modern
ERR1612285	A14927	R	P5a1a	Australasia	Australia	Queensland				14	Modern
ERR1612286	A14928	N	S1b1a	Australasia	Australia	Queensland				14	Modern
ERR1612287	A14929	R	P5a1a	Australasia	Australia	Queensland				14	Modern
ERR1612288	A14930	M	M42a1a2	Australasia	Australia	Queensland				14	Modern
ERR1612289	A14931	M	M42c2a2a	Australasia	Australia	Queensland				14	Modern
ERR1612290	A14932	M	M42c2a2a	Australasia	Australia	Queensland				14	Modern
ERR1612291	A14933	R	P5a1a1	Australasia	Australia	Queensland				14	Modern
ERR1612292	A14934	N	S2b2	Australasia	Australia	Queensland				14	Modern
ERR1612293	A14935	N	S6a	Australasia	Australia	South Australia				14	Modern
ERR1612294	A14936	N	S1a1b1	Australasia	Australia	South Australia				14	Modern
ERR1612295	A14937	N	S1a1b1	Australasia	Australia	South Australia				14	Modern
ERR1612296	A14938	R	P11a1a2a	Australasia	Australia	South Australia				14	Modern
ERR1612297	A14939	N	S6a	Australasia	Australia	Victoria				14	Modern
ERR1612298	A14940	N	O2b	Australasia	Australia	South Australia				14	Modern
ERR1612299	A14941	N	S6a	Australasia	Australia	Victoria				14	Modern
ERR1612300	A14942	R	P11a1a2a	Australasia	Australia	South Australia				14	Modern
ERR1612301	A14943	N	S1c	Australasia	Australia	South Australia				14	Modern
ERR1612302	A14944	N	S1a1b1	Australasia	Australia	South Australia				14	Modern
ERR1612303	A14945	N	S2b2a1	Australasia	Australia	South Australia				14	Modern
ERR1612304	A14946	M	M42c1a	Australasia	Australia	South Australia				14	Modern
ERR1612305	A14947	N	S2a1	Australasia	Australia	South Australia		hap45		14	Modern
ERR1612306	A14948	N	S2b2a1	Australasia	Australia	South Australia				14	Modern
ERR1612307	A14949	N	S2b2a1	Australasia	Australia	South Australia				14	Modern
ERR1612308	A14950	R	P11a1a2a	Australasia	Australia	South Australia				14	Modern
ERR1612309	A14951	N	S6a	Australasia	Australia	Victoria				14	Modern
ERR1612310	A14952	N	O2b	Australasia	Australia	South Australia				14	Modern
ERR1612311	A14953	R	P11a1a1	Australasia	Australia	South Australia				14	Modern
ERR1612312	A14954	N	S2b2a1	Australasia	Australia	South Australia				14	Modern
ERR1612313	A14955	R	P11a1a1	Australasia	Australia	South Australia				14	Modern
ERR1612314	A14956	N	O2b	Australasia	Australia	South Australia				14	Modern
ERR1612315	A14957	N	S2a1	Australasia	Australia	South Australia		hap45		14	Modern
ERR1612316	A14958	N	S2b2a1	Australasia	Australia	South Australia				14	Modern
ERR1612317	A14959	N	O2b	Australasia	Australia	South Australia				14	Modern
ERR1612319	A14961	N	O2b	Australasia	Australia	South Australia				14	Modern
ERR1612320	A14962	N	S6a	Australasia	Australia	Victoria				14	Modern
ERR1612321	A14963	N	S6a	Australasia	Australia	Victoria				14	Modern
ERR1612322	A14964	N	O2b	Australasia	Australia	South Australia				14	Modern
ERR1612323	A14965	N	O2b	Australasia	Australia	South Australia				14	Modern
ERR1612324	A14966	R	P11a1a1	Australasia	Australia	South Australia				14	Modern
ERR1612325	A14967	M	M42c1a	Australasia	Australia	South Australia				14	Modern
ERR1612326	A14968	R	P11a1a1	Australasia	Australia	South Australia				14	Modern
ERR1612327	A14969	M	M42c1a	Australasia	Australia	South Australia				14	Modern
ERR1612328	A14970	N	O2b	Australasia	Australia	South Australia				14	Modern
ERR1612329	A14971	R	P11a1a2a	Australasia	Australia	South Australia				14	Modern
ERR1612330	A14972	N	S6a	Australasia	Australia	Victoria				14	Modern
ERR1612331	A14973	N	S2b2a1	Australasia	Australia	South Australia				14	Modern
ERR1612332	A14974	N	S2b2a1	Australasia	Australia	South Australia				14	Modern
ERR1612333	A14975	R	P11a1a2a	Australasia	Australia	South Australia				14	Modern
ERR1612334	A18167	N	O2b	Australasia	Australia	South Australia				14	Modern
ERR1612335	A18168	N	O2b	Australasia	Australia	South Australia				14	Modern
ERR1612336	A18169	N	O2b	Australasia	Australia	South Australia				14	Modern
ERR1612337	A18170	N	O2b	Australasia	Australia	South Australia				14	Modern
ERR1612338	A18171	N	S1c	Australasia	Australia	South Australia				14	Modern
ERR1612339	A18172	R	R12	Australasia	Australia					14	Modern
ERR1612340	A18173	N	S1c	Australasia	Australia	South Australia				14	Modern
ERR1612341	A18175	R	R12	Australasia	Australia					14	Modern
ERR1612342	A18176	N	O2b	Australasia	Australia	South Australia				14	Modern
ERR1612343	A18177	N	O2b	Australasia	Australia	South Australia				14	Modern
ERR1612344	A18178	N	O2b	Australasia	Australia	South Australia				14	Modern
ERR1612345	A18179	N	O2b	Australasia	Australia	Western Australia		hap2		14	Modern
ERR1612346	A18180	N	O2b	Australasia	Australia	Western Australia		hap2		14	Modern
ERR1612347	A18181	R	P11a1a1	Australasia	Australia	South Australia				14	Modern
ERR1612348	A18182	R	R12	Australasia	Australia					14	Modern
ERR1612349	A18183	R	P11a1b1a1	Australasia	Australia	South Australia		hap3		14	Modern
ERR1612350	A18184	N	O2b	Australasia	Australia	South Australia				14	Modern
ERR1612351	A18185	N	O2b	Australasia	Australia	South Australia				14	Modern
ERR1612352	A18186	R	P11a1b1a1	Australasia	Australia	South Australia		hap3		14	Modern
ERR1612353	A18187	N	O2b	Australasia	Australia	South Australia				14	Modern
ERR1612354	A18188	N	O2b	Australasia	Australia	South Australia				14	Modern
ERR1612355	A18189	N	O2b	Australasia	Australia	South Australia				14	Modern
ERR1612356	A18190	N	O2b	Australasia	Australia	South Australia				14	Modern
ERR1612357	A18191	R	P11a1b1a1	Australasia	Australia	South Australia		hap3		14	Modern
ERR1612358	A18192	N	O2b	Australasia	Australia	South Australia				14	Modern
ERR1612359	A18193	N	O2a	Australasia	Australia	South Australia		hap4		14	Modern
ERR1612360	A18194	R	P11a1b1a1	Australasia	Australia	South Australia		hap5		14	Modern
ERR1612361	A18195	N	O2b	Australasia	Australia	South Australia				14	Modern
ERR1612362	A18196	N	O2b	Australasia	Australia	South Australia				14	Modern
ERR1612363	A18197	N	O2b	Australasia	Australia	South Australia				14	Modern
ERR1612364	A18198	N	O2b	Australasia	Australia	South Australia				14	Modern
ERR1612365	A18199	N	O2b	Australasia	Australia	South Australia				14	Modern
ERR1612366	A18200	N	O2b	Australasia	Australia	South Australia				14	Modern
ERR1612367	A18201	N	O2b	Australasia	Australia	South Australia				14	Modern
ERR1612368	A18202	N	O2b	Australasia	Australia	Western Australia		hap2		14	Modern
ERR1612370	A18204	R	P11a1b1a1	Australasia	Australia	South Australia		hap3		14	Modern
ERR1612371	A18205	N	O2b	Australasia	Australia	South Australia				14	Modern
ERR1612372	A18206	N	O2b	Australasia	Australia	South Australia				14	Modern
ERR1612373	A18207	N	O2b	Australasia	Australia	South Australia				14	Modern
ERR1612374	A18208	N	O2b	Australasia	Australia	South Australia				14	Modern
ERR1612375	A18209	N	S1a1a	Australasia	Australia	South Australia				14	Modern
ERR1612376	A18210	N	S1a1a	Australasia	Australia	South Australia				14	Modern
ERR1612377	A18211	N	S1a1a	Australasia	Australia	South Australia				14	Modern
ERR1612378	A18212	N	S1a1a	Australasia	Australia	South Australia				14	Modern
ERR1612379	A18213	N	O2b	Australasia	Australia	Western Australia		hap2		14	Modern
ERR1612380	A18214	N	O2b	Australasia	Australia	South Australia				14	Modern
	W12	N	S2a1	Australasia	Australia	New South Wales				17	Modern
	W26	N	S2a1a	Australasia	Australia	New South Wales	Lake Mungo			17	Modern
	Rasmussen2011	N	O1a1	Australasia	Australia	Western Australia				20	Modern
Aus37	JN226143	N	N13a1	Australasia	Australia	Western Australia				20	Modern
Aus3	JN226144	N	S1a1a	Australasia	Australia	Western Australia				20	Modern
Aus31	JN226145	N	S2b2a	Australasia	Australia	Western Australia				20	Modern
I4105_all		M	M28a4a2	Melanesia	Vanuatu	Wam Bay, Epi Island			M	26	Ancient
I4451_all		M	M28a7	Melanesia	Vanuatu	Mele-Taplins, Efate			M	26	Ancient
I3921_all		N	P1d1	Melanesia	Vanuatu	Burumba, Epi Island			M	26	Ancient
I3921		N	P1d1	Melanesia	Vanuatu	Burumba, Epi Island			M	26	Ancient
I4450		N	P1d2	Melanesia	Vanuatu	Pangpang, Efate			F	26	Ancient
I5259		N	P1f	Melanesia	Vanuatu	Mangaliliu, Efate			F	26	Ancient
I4425		N	P2	Melanesia	Vanuatu	Ifira, Efate			F	26	Ancient
FUT002		M	M28b1	Melanesia	Vanuatu	Futuna Island			Female	27	Ancient
FUT007		M	M28b1	Melanesia	Vanuatu	Futuna Island			Male	27	Ancient
TAN001		N	P1d1	Melanesia	Vanuatu	Tanna			Male	27	Ancient
FUT001		N	P1d2a	Melanesia	Vanuatu	Futuna Island			Female	27	Ancient
FUT006		N	P1d2a	Melanesia	Vanuatu	Futuna Island			Male	27	Ancient
TAN002		M	Q2a	Melanesia	Vanuatu	Tanna			Male	27	Ancient
MA1H08	AY963584	R	R21	MSEA	Malaysia	Malay Peninsula				36	Modern
BK1	MK165665	M	M42a2a	Australasia	Australia	New South Wales	Bourke	Ancient Aboriginal Australian		43	Ancient
FLI2	MK165666	R	P5b	Australasia	Australia	Queensland	Flinders Island	Ancient Aboriginal Australian		43	Ancient
KP1	MK165667	N	S2a1a	Australasia	Australia	New South Wales	Barham	Ancient Aboriginal Australian		43	Ancient
KP2	MK165668	N	S2a1a	Australasia	Australia	New South Wales	Barham	Ancient Aboriginal Australian		43	Ancient
PA86	MK165669	R	P12a	Australasia	Australia	Queensland	Cairns	Ancient Aboriginal Australian		43	Ancient
PA109	MK165670	M	M42a1a1a	Australasia	Australia	Queensland	Cairns	Ancient Aboriginal Australian		43	Ancient
PA409.1	MK165671	R	P5a1a	Australasia	Australia	Queensland	Cairns	Ancient Aboriginal Australian		43	Ancient
MH1	MK165672	R	P5a1	Australasia	Australia	Queensland	Mapoon	Ancient Aboriginal Australian		43	Ancient
MH2	MK165673	M	Q1	Australasia	Australia	Queensland	Mapoon	Ancient Aboriginal Australian		43	Ancient
MH3	MK165674	N	N13a1	Australasia	Australia	Queensland	Mapoon	Ancient Aboriginal Australian		43	Ancient
MH4	MK165675	R	P12b	Australasia	Australia	Queensland	Mapoon	Ancient Aboriginal Australian		43	Ancient
MH5	MK165676	R	P3a	Australasia	Australia	Queensland	Mapoon	Ancient Aboriginal Australian		43	Ancient
MH6	MK165677	R	P5a1a	Australasia	Australia	Queensland	Mapoon	Ancient Aboriginal Australian		43	Ancient
MH7	MK165678	R	P12b	Australasia	Australia	Queensland	Mapoon	Ancient Aboriginal Australian		43	Ancient
MH8	MK165679	R	P5a1a	Australasia	Australia	Queensland	Mapoon	Ancient Aboriginal Australian		43	Ancient
MH9	MK165680	R	P12b	Australasia	Australia	Queensland	Mapoon	Ancient Aboriginal Australian		43	Ancient
MH10	MK165681	M	Q1	Australasia	Australia	Queensland	Mapoon	Ancient Aboriginal Australian		43	Ancient
MH10	MK165682	R	P3a	Australasia	Australia	Queensland	Mapoon	Ancient Aboriginal Australian		43	Ancient
STI	MK165683	R	P5	Australasia	Australia	Queensland	Stanley Island	Ancient Aboriginal Australian		43	Ancient
WPAH1	MK165684	M	M42a1b1	Australasia	Australia	Queensland	Weipa	Ancient Aboriginal Australian		43	Ancient
WPAH2	MK165685	M	M42a1b1	Australasia	Australia	Queensland	Weipa	Ancient Aboriginal Australian		43	Ancient
WPAH3	MK165686	M	M42a1b	Australasia	Australia	Queensland	Weipa	Ancient Aboriginal Australian		43	Ancient
WPAH4	MK165687	R	P5a1a	Australasia	Australia	Queensland	Weipa	Ancient Aboriginal Australian		43	Ancient
WPAH5	MK165688	R	P7	Australasia	Australia	Queensland	Weipa	Ancient Aboriginal Australian		43	Ancient
WPAH6	MK165689	M	M42a1b1	Australasia	Australia	Queensland	Weipa	Ancient Aboriginal Australian		43	Ancient
WPAH7	MK165690	R	P5a1a	Australasia	Australia	Queensland	Weipa	Ancient Aboriginal Australian		43	Ancient
Am012	EF093535	M	E1a1c	Asia	Taiwan	Ami				46	Modern
AM038	EF093536	M	E1a1c	Asia	Taiwan	Ami				46	Modern
Am040	EF093537	M	E2b2	Asia	Taiwan	Ami				46	Modern
Am042	EF093538	M	E1a1	Asia	Taiwan	Ami				46	Modern
AT014	EF093539	M	E1a1a	Asia	Taiwan	Atayal				46	Modern
BD001	EF093540	M	E1a1a1b1	ISEA	Philippines	Batan				46	Modern
BD005	EF093541	M	E2a2	ISEA	Philippines	Batan				46	Modern
BD008	EF093542	M	E2	ISEA	Philippines	Batan				46	Modern
BD048	EF093543	M	E2	ISEA	Philippines	Batan				46	Modern
BN060	EF093544	M	E1a1a1	Asia	Taiwan	-not sure-				46	Modern
IN164	EF093546	M	E2a	Asia	Taiwan	-not sure-				46	Modern
PH105	EF093547	M	E1a2+(16261)	ISEA	Philippines	Luzon				46	Modern
PH136	EF093548	M	E1a1b3	ISEA	Philippines	Luzon				46	Modern
PH172	EF093549	M	E2a1	ISEA	Philippines	Luzon				46	Modern
PH261	EF093550	M	E2a	ISEA	Philippines	Luzon				46	Modern
PH306	EF093551	M	E1a1a1a	ISEA	Philippines	Luzon				46	Modern
PU022	EF093552	M	E1a1a1b2	Asia	Taiwan	Puyuma				46	Modern
SA011	EF093553	M	E1a1a1	Asia	Taiwan	Saisiat				46	Modern
SL039	EF093555	M	E2b	Asia	Taiwan	-not sure-				46	Modern
Ta070	EF093556	M	E1a1a1	Asia	Taiwan	Tsou				46	Modern
TS013	EF093557	M	E1a1a1	Asia	Taiwan	Tsou				46	Modern
Ts020	EF093558	M	E1a1a1	Asia	Taiwan	Tsou				46	Modern
AMB57	EF185794	M	E2a	ISEA	Indonesia	Ambon				46	Modern
BAN9	EF185795	M	E1a2+(16261)	ISEA	Indonesia	Borneo	Banjarmasin			46	Modern
BAN11	EF185796	M	E1a2+(16261)	ISEA	Indonesia	Borneo	Banjarmasin			46	Modern
BAN32	EF185797	M	E1a1a1	ISEA	Indonesia	Borneo	Banjarmasin			46	Modern
BAN64	EF185798	M	E1a1a1	ISEA	Indonesia	Borneo	Banjarmasin			46	Modern
BAN092	EF185799	M	E2a3	ISEA	Indonesia	Borneo	Banjarmasin			46	Modern
KK61	EF185800	M	E1a1a1a	ISEA	Malaysia	Borneo	Kota Kinabalu			46	Modern
MND10	EF185801	M	E1a1a1a	ISEA	Indonesia	Sulawesi	Manado			46	Modern
MND30	EF185802	M	E1a2+(16261)	ISEA	Indonesia	Sulawesi	Manado			46	Modern
MND94	EF185803	M	E2a	ISEA	Indonesia	Sulawesi	Manado			46	Modern
UJP14	EF185804	M	E1a1a1a	ISEA	Indonesia	Sulawesi	Ujung Pandang			46	Modern
UJP26	EF185805	M	E1a1b2	ISEA	Indonesia	Sulawesi	Ujung Pandang			46	Modern
UJP48	EF185806	M	E2a	ISEA	Indonesia	Sulawesi	Ujung Pandang			46	Modern
WAI30	EF185807	M	E2a	ISEA	Indonesia	Sumba	Waingapu			46	Modern
BAL086	EF185808	M	E1a2+(16261)	ISEA	Indonesia	Bali				46	Modern
BGK37	EF185809	M	E1a1b	ISEA	Indonesia	Sumatra	Bangka			46	Modern
BUN10	EF185810	M	E2b1	Asia	Taiwan	Bunun				46	Modern
KK30	EF185811	M	E1a1	ISEA	Malaysia	Borneo	Kota Kinabalu			46	Modern
KK098	EF185812	M	E1a1b	ISEA	Malaysia	Borneo	Kota Kinabalu			46	Modern
KK171	EF185813	M	E2a2	ISEA	Malaysia	Borneo	Kota Kinabalu			46	Modern
TOR56	EF185814	M	E1a1b2	ISEA	Indonesia	Sulawesi	Toraja			46	Modern
WAI59	EF185815	M	E1a2+(16261)	ISEA	Indonesia	Sumba	Waingapu			46	Modern
PRY72	EF185816	M	E2b	ISEA	Malaysia	Borneo	Palangkaraya			46	Modern
IN1W01	FJ380210	M	M42b1a1	Asia	India	-				49	Modern
IN1W02	FJ380211	M	M42b1a1	Asia	India	-				49	Modern
IN1W03	FJ380212	M	M42b1a1	Asia	India	-				49	Modern
IN1W04	FJ380213	M	M42b1	Asia	India	-				49	Modern
IN1W05	FJ380214	M	M42b1a2	Asia	India	-				49	Modern
IN1W06	FJ380215	M	M42b1a2	Asia	India	-				49	Modern
IN1W07	FJ380216	M	M42b2	Asia	India	-				49	Modern
AD183	JX987441	M	M7c3c+16295!	Asia	Taiwan	Han, Minnan				50	Modern
IN197	JX987452	M	M7c3c	ISEA	Indonesia					50	Modern
IN246	JX987453	M	M7c3c4	ISEA	Indonesia					50	Modern
PZ022	JX987461	M	M7c3c	Asia	Taiwan	Plain tribe, Pazeh				50	Modern
PZ078	JX987462	M	M7c3c+16295!	Asia	Taiwan	Plain tribe, Pazeh				50	Modern
SD10362	JX987465	M	M7c3c	Asia	Taiwan	Han, Minnan				50	Modern
SL017	JX987466	M	M7c3c1a	Asia	Taiwan	Plain tribe, Pazeh				50	Modern
SL273	JX987467	M	M7c3c1a	Asia	Taiwan	Plain tribe, Siraya				50	Modern
BRU18	KU131308	M	M7c3c	ISEA	Brunei					50	Modern
BRU53	KU131309	M	M7c3c	ISEA	Brunei					50	Modern
BRU49	KU131310	M	M7c3c	ISEA	Brunei					50	Modern
ALO193	KU131313	M	M7c3c+16295!	ISEA	Indonesia	Alor				50	Modern
PAD11	KU131318	M	M7c3c4	ISEA	Indonesia	Padang				50	Modern
WAI56	KU131322	M	M7c3c+16295!	ISEA	Indonesia	Waigapu				50	Modern
BJ136	KU131331	M	M7c3c	ISEA	Malaysia					50	Modern
JW73	KU131333	M	M7c3c+16295!	ISEA	Malaysia					50	Modern
JW78	KU131334	M	M7c3c	ISEA	Malaysia					50	Modern
MB15	KU131335	M	M7c3c	ISEA	Malaysia					50	Modern
RP26	KU131336	M	M7c3c	ISEA	Malaysia					50	Modern
RP04	KU131337	M	M7c3c	ISEA	Malaysia					50	Modern
KK2	KU131338	M	M7c3c4	ISEA	Malaysia	Kota Kinabalu				50	Modern
KK48	KU131340	M	M7c3c	ISEA	Malaysia	Kota Kinabalu				50	Modern
KK49	KU131341	M	M7c3c4	ISEA	Malaysia	Kota Kinabalu				50	Modern
KK172	KU131344	M	M7c3c	ISEA	Malaysia	Kota Kinabalu				50	Modern
100B	KU131347	M	M7c3c	ISEA	Malaysia					50	Modern
KB23	KU131348	M	M7c3c2	Micronesia	Kiribati					50	Modern
KB31	KU131349	M	M7c3c2	Micronesia	Kiribati					50	Modern
NAU29	KU131350	M	M7c3c2	Micronesia	Nauru					50	Modern
NAU31	KU131351	M	M7c3c2	Micronesia	Nauru					50	Modern
FIL34	KU131353	M	M7c3c	ISEA	Philippines					50	Modern
KA43	KU131360	M	M7c3c	Asia	Taiwan	Ami				50	Modern
KA72	KU131362	M	M7c3c1a	Asia	Taiwan	Ami				50	Modern
Pw034	KU131366	M	M7c3c	Asia	Taiwan	Paiwan				50	Modern
KP24	KU131367	M	M7c3c	Asia	Taiwan	Paiwan				50	Modern
KP30	KU131368	M	M7c3c	Asia	Taiwan	Paiwan				50	Modern
	KF540505	M	E1	Asia	Taiwan	~8,000-year-old skeleton from Liang Island (located between China and Taiwan)				54	Ancient
AMI09	KF540514	M	E1a1c	Asia	Taiwan	Ami		amis1246		54	Modern
AMI10	KF540515	M	E1a1a1	Asia	Taiwan	Ami		amis1246		54	Modern
AMI11	KF540516	M	E2b2	Asia	Taiwan	Ami		amis1246		54	Modern
AMI19	KF540524	M	E1a1c	Asia	Taiwan	Ami		amis1246		54	Modern
AMI20	KF540525	M	E1a1a1	Asia	Taiwan	Ami		amis1246		54	Modern
AMI27	KF540532	M	E1a1c	Asia	Taiwan	Ami		amis1246		54	Modern
AMI32	KF540537	M	M7c3c	Asia	Taiwan	Ami		amis1246		54	Modern
AMI38	KF540543	M	E1a1c	Asia	Taiwan	Ami		amis1246		54	Modern
AMI44	KF540549	M	E1a1c	Asia	Taiwan	Ami		amis1246		54	Modern
ATA04	KF540559	M	E2b	Asia	Taiwan	Atayal		atay1247		54	Modern
ATA13	KF540568	M	E2b	Asia	Taiwan	Atayal		atay1247		54	Modern
ATA14	KF540569	M	E1a1a1	Asia	Taiwan	Atayal		atay1247		54	Modern
ATA26	KF540581	M	E2b	Asia	Taiwan	Atayal		atay1247		54	Modern
ATA27	KF540582	M	E2b	Asia	Taiwan	Atayal		atay1247		54	Modern
ATA33	KF540588	M	E1a1a	Asia	Taiwan	Atayal		atay1247		54	Modern
ATA44	KF540599	M	E1a1a1	Asia	Taiwan	Atayal		atay1247		54	Modern
ATA46	KF540601	M	E1a1a1	Asia	Taiwan	Atayal		atay1247		54	Modern
BUN10	KF540615	M	E1a1a1	Asia	Taiwan	Bunun		bunu1267		54	Modern
BUN13	KF540618	M	E1a1a1	Asia	Taiwan	Bunun		bunu1267		54	Modern
BUN26	KF540631	M	M7c3c	Asia	Taiwan	Bunun		bunu1267		54	Modern
BUN40	KF540645	M	E2b1	Asia	Taiwan	Bunun		bunu1267		54	Modern
HAK43	KF540693	M	E1a1a1b	Asia	Taiwan	Hakka		�taoy1234		54	Modern
PAI10	KF540760	M	M7c3c	Asia	Taiwan	Paiwan		paiw1248		54	Modern
PAI12	KF540762	M	M7c3c	Asia	Taiwan	Paiwan		paiw1248		54	Modern
PAI22	KF540772	M	M7c3c	Asia	Taiwan	Paiwan		paiw1248		54	Modern
PAI26	KF540776	M	M7c3c	Asia	Taiwan	Paiwan		paiw1248		54	Modern
PAI30	KF540780	M	E2b	Asia	Taiwan	Paiwan		paiw1248		54	Modern
PAI31	KF540781	M	M7c3c+16295!	Asia	Taiwan	Paiwan		paiw1248		54	Modern
PAI40	KF540790	M	M7c3c	Asia	Taiwan	Paiwan		paiw1248		54	Modern
PIN05	KF540805	M	E1a1a1b	Asia	Taiwan	Minnan		minn1241		54	Modern
PIN12	KF540812	M	E1a1a1b	Asia	Taiwan	Minnan		minn1241		54	Modern
PIN19	KF540819	M	E2b	Asia	Taiwan	Minnan		minn1241		54	Modern
PIN24	KF540824	M	E1a1a1b	Asia	Taiwan	Minnan		minn1241		54	Modern
PIN27	KF540827	M	E2b	Asia	Taiwan	Minnan		minn1241		54	Modern
PIN28	KF540828	M	M7c3c	Asia	Taiwan	Minnan		minn1241		54	Modern
PIN32	KF540832	M	E1a1a1	Asia	Taiwan	Minnan		minn1241		54	Modern
PIN44	KF540844	M	E2b	Asia	Taiwan	Minnan		minn1241		54	Modern
PUY01	KF540851	M	E1a1a1b2	Asia	Taiwan	Puyuma		puyu1239		54	Modern
PUY02	KF540852	M	E1a1a1b2	Asia	Taiwan	Puyuma		puyu1239		54	Modern
PUY04	KF540854	M	E2b	Asia	Taiwan	Puyuma		puyu1239		54	Modern
PUY08	KF540858	M	M7c3c	Asia	Taiwan	Puyuma		puyu1239		54	Modern
PUY09	KF540859	M	E1a1a1	Asia	Taiwan	Puyuma		puyu1239		54	Modern
PUY11	KF540861	M	E1a1a1b2	Asia	Taiwan	Puyuma		puyu1239		54	Modern
PUY19	KF540869	M	E2b	Asia	Taiwan	Puyuma		puyu1239		54	Modern
PUY20	KF540870	M	E1a1a1b2	Asia	Taiwan	Puyuma		puyu1239		54	Modern
PUY26	KF540876	M	E2b2	Asia	Taiwan	Puyuma		puyu1239		54	Modern
PUY27	KF540877	M	M7c3c	Asia	Taiwan	Puyuma		puyu1239		54	Modern
PUY29	KF540879	M	M7c3c	Asia	Taiwan	Puyuma		puyu1239		54	Modern
PUY30	KF540880	M	E1a1a1	Asia	Taiwan	Puyuma		puyu1239		54	Modern
PUY33	KF540883	M	E1a1a1b2	Asia	Taiwan	Puyuma		puyu1239		54	Modern
PUY36	KF540886	M	E1a1a1b2	Asia	Taiwan	Puyuma		puyu1239		54	Modern
PUY37	KF540887	M	E1a1a1b2	Asia	Taiwan	Puyuma		puyu1239		54	Modern
PUY38	KF540888	M	E1a1a1b2	Asia	Taiwan	Puyuma		puyu1239		54	Modern
RUK03	KF540892	M	M7c3c	Asia	Taiwan	Rukai		ruka1240		54	Modern
RUK18	KF540907	M	M7c3c	Asia	Taiwan	Rukai		ruka1240		54	Modern
RUK23	KF540912	M	M7c3c	Asia	Taiwan	Rukai		ruka1240		54	Modern
SAI05	KF540944	M	E2b	Asia	Taiwan	Saisiat		sais1237		54	Modern
SAI10	KF540947	M	Q1d2	Asia	Taiwan	Saisiat		sais1237		54	Modern
SAI11	KF540948	M	Q1d2	Asia	Taiwan	Saisiat		sais1237		54	Modern
SAI12	KF540949	M	E1a1a1	Asia	Taiwan	Saisiat		sais1237		54	Modern
SAI13	KF540950	M	E1a1a1	Asia	Taiwan	Saisiat		sais1237		54	Modern
SAI15	KF540952	M	E1a1a1	Asia	Taiwan	Saisiat		sais1237		54	Modern
TAO05	KF540968	M	E2b	Asia	Taiwan	Tao		yami1254		54	Modern
TAO17	KF540980	M	M7c3c1a	Asia	Taiwan	Tao		yami1254		54	Modern
TAO19	KF540982	M	M7c3c1a	Asia	Taiwan	Tao		yami1254		54	Modern
TSO07	KF541014	M	E2b1	Asia	Taiwan	Tsou		tsou1248		54	Modern
TSO27	KF541034	M	E1a1a1	Asia	Taiwan	Tsou		tsou1248		54	Modern
TSO29	KF541036	M	E1a1a1	Asia	Taiwan	Tsou		tsou1248		54	Modern
ET232	KJ676775	R	P1e+16176@	ISEA	East Timor					72	Modern
ET005	KJ676776	R	P1e+16176@	ISEA	East Timor					72	Modern
ET064	KJ676777	R	P1d2	ISEA	East Timor					72	Modern
ET154	KJ676779	R	P1e+16176@	ISEA	East Timor					72	Modern
ET257	KJ676780	M	Q3c	ISEA	East Timor					72	Modern
ET017	KJ676781	R	P1d	ISEA	East Timor					72	Modern
ET139	KJ676782	R	P1d	ISEA	East Timor					72	Modern
ET300	KJ676783	R	P1d	ISEA	East Timor					72	Modern
ET167	KJ676784	R	P1d	ISEA	East Timor					72	Modern
ET284	KJ676785	R	P1e+16176@	ISEA	East Timor					72	Modern
ET156	KJ676786	R	P1d	ISEA	East Timor					72	Modern
ET014	KJ676787	R	P1d	ISEA	East Timor					72	Modern
ET215	KJ676788	M	M73a2	ISEA	East Timor					72	Modern
ET072	KJ676789	R	P1e+16176@	ISEA	East Timor					72	Modern
Aba4969	KC993907	M	E1a1a1c	ISEA	Philippines	Abaknon				75	Modern
Aba4984	KC993911	M	E1a1a1c	ISEA	Philippines	Abaknon				75	Modern
Aba4990	KC993913	M	E1a1a1c	ISEA	Philippines	Abaknon				75	Modern
Aba4995	KC993916	M	E1a1a1c	ISEA	Philippines	Abaknon				75	Modern
Aba5006	KC993919	M	M7c3c	ISEA	Philippines	Abaknon				75	Modern
Aba5040	KC993923	M	E1a1a1c	ISEA	Philippines	Abaknon				75	Modern
Aba5041	KC993924	M	E1a1a1c	ISEA	Philippines	Abaknon				75	Modern
Aba5140	KC993930	M	M7c3c	ISEA	Philippines	Abaknon				75	Modern
AeB4068	KC993934	R	P9a	ISEA	Philippines	Aeta from Bataan				75	Modern
AeB4069	KC993935	R	P9a	ISEA	Philippines	Aeta from Bataan				75	Modern
AeB4080	KC993942	R	P9	ISEA	Philippines	Aeta from Bataan				75	Modern
AeB4082	KC993944	R	P9	ISEA	Philippines	Aeta from Bataan				75	Modern
AeB4087	KC993947	R	P9a	ISEA	Philippines	Aeta from Bataan				75	Modern
AeB4088	KC993948	R	P9	ISEA	Philippines	Aeta from Bataan				75	Modern
AeB4090	KC993950	R	P9a	ISEA	Philippines	Aeta from Bataan				75	Modern
AeB4094	KC993951	R	P9a	ISEA	Philippines	Aeta from Bataan				75	Modern
AeB4097	KC993952	R	P9a	ISEA	Philippines	Aeta from Bataan				75	Modern
Bug3229	KC993974	M	M7c3c	ISEA	Philippines	Bugkalot				75	Modern
Bug3234	KC993977	M	M7c3c	ISEA	Philippines	Bugkalot				75	Modern
Bug3238	KC993981	M	M7c3c	ISEA	Philippines	Bugkalot				75	Modern
Bug3243	KC993983	M	M7c3c	ISEA	Philippines	Bugkalot				75	Modern
Bug3244	KC993984	M	M7c3c	ISEA	Philippines	Bugkalot				75	Modern
Bug3245	KC993985	M	M7c3c	ISEA	Philippines	Bugkalot				75	Modern
Bug3247	KC993987	M	M7c3c	ISEA	Philippines	Bugkalot				75	Modern
Bug3262	KC993989	M	E1a1a1a	ISEA	Philippines	Bugkalot				75	Modern
Bug3263	KC993990	M	E1a1a1	ISEA	Philippines	Bugkalot				75	Modern
Bug3268	KC993993	M	M7c3c	ISEA	Philippines	Bugkalot				75	Modern
Bug3269	KC993994	R	P10	ISEA	Philippines	Bugkalot				75	Modern
Bug3270	KC993995	M	M7c3c	ISEA	Philippines	Bugkalot				75	Modern
Bug3271	KC993996	M	E1a1a1	ISEA	Philippines	Bugkalot				75	Modern
Bug3272	KC993997	R	P10	ISEA	Philippines	Bugkalot				75	Modern
Bug3275	KC993998	M	M7c3c	ISEA	Philippines	Bugkalot				75	Modern
Bug3283	KC993999	M	E1a1a1	ISEA	Philippines	Bugkalot				75	Modern
Bug3286	KC994002	M	M7c3c	ISEA	Philippines	Bugkalot				75	Modern
Iba2510	KC994005	M	M7c3c	ISEA	Philippines	Ibaloi				75	Modern
Iba3659	KC994006	M	M7c3c	ISEA	Philippines	Ibaloi				75	Modern
Iba3670	KC994008	M	M7c3c6	ISEA	Philippines	Ibaloi				75	Modern
Iba925	KC994011	M	M7c3c	ISEA	Philippines	Ibaloi				75	Modern
Iba927	KC994012	M	M7c3c7	ISEA	Philippines	Ibaloi				75	Modern
Iba928	KC994013	M	M7c3c6	ISEA	Philippines	Ibaloi				75	Modern
Iba931	KC994016	M	M7c3c	ISEA	Philippines	Ibaloi				75	Modern
Iba933	KC994018	M	E1a1a1	ISEA	Philippines	Ibaloi				75	Modern
Iba954	KC994025	M	M7c3c5	ISEA	Philippines	Ibaloi				75	Modern
Iba955	KC994026	M	M7c3c	ISEA	Philippines	Ibaloi				75	Modern
Ifu1023	KC994032	M	M7c3c	ISEA	Philippines	Ifugao				75	Modern
Ifu1024	KC994033	M	M7c3c	ISEA	Philippines	Ifugao				75	Modern
Ifu1025	KC994034	M	M7c3c5	ISEA	Philippines	Ifugao				75	Modern
Ifu1030	KC994038	M	M7c3c	ISEA	Philippines	Ifugao				75	Modern
Ifu1033	KC994041	M	M7c3c	ISEA	Philippines	Ifugao				75	Modern
Ifu1036	KC994044	M	M7c3c	ISEA	Philippines	Ifugao				75	Modern
Ifu1044	KC994051	M	M7c3c	ISEA	Philippines	Ifugao				75	Modern
Ifu1045	KC994052	M	M7c3c	ISEA	Philippines	Ifugao				75	Modern
Iva3304	KC994061	M	E1a1a1	ISEA	Philippines	Ivatan				75	Modern
Iva3432	KC994081	M	E1a1a1	ISEA	Philippines	Ivatan				75	Modern
Kla3586	KC994088	M	M7c3c6	ISEA	Philippines	Kalangoya				75	Modern
Kla3590	KC994089	M	M7c3c3	ISEA	Philippines	Kalangoya				75	Modern
Kla3591	KC994090	M	M7c3c3	ISEA	Philippines	Kalangoya				75	Modern
Kla3607	KC994096	M	M7c3c6	ISEA	Philippines	Kalangoya				75	Modern
Kla3612	KC994098	M	M7c3c7	ISEA	Philippines	Kalangoya				75	Modern
Kla3621	KC994099	M	M7c3c6	ISEA	Philippines	Kalangoya				75	Modern
Kla3622	KC994100	M	M7c3c7	ISEA	Philippines	Kalangoya				75	Modern
Kla3625	KC994102	M	M7c3c7	ISEA	Philippines	Kalangoya				75	Modern
Kla3626	KC994103	M	M7c3c3	ISEA	Philippines	Kalangoya				75	Modern
Kla3634	KC994106	M	M7c3c6	ISEA	Philippines	Kalangoya				75	Modern
Kla3640	KC994110	M	M7c3c6	ISEA	Philippines	Kalangoya				75	Modern
Kla3644	KC994113	M	M7c3c6	ISEA	Philippines	Kalangoya				75	Modern
Kny2496	KC994116	M	M7c3c3	ISEA	Philippines	Kankanaey				75	Modern
Kny965	KC994120	M	E1a1a1	ISEA	Philippines	Kankanaey				75	Modern
Kny966	KC994121	M	M7c3c	ISEA	Philippines	Kankanaey				75	Modern
Kny967	KC994122	M	M7c3c	ISEA	Philippines	Kankanaey				75	Modern
Kny968	KC994123	M	E1a1a1	ISEA	Philippines	Kankanaey				75	Modern
Kny973	KC994126	M	M7c3c	ISEA	Philippines	Kankanaey				75	Modern
Kny980	KC994133	M	M7c3c+16295!	ISEA	Philippines	Kankanaey				75	Modern
Kny994	KC994142	M	M7c3c+16295!	ISEA	Philippines	Kankanaey				75	Modern
Mara3675	KC994148	R	P10	ISEA	Philippines	Maranao				75	Modern
Mara3677	KC994150	R	P1d1c	ISEA	Philippines	Maranao				75	Modern
Mara3706	KC994159	M	E1a1a1	ISEA	Philippines	Maranao				75	Modern
WLH4	KU659023	N	S2a1a	Australasia	Australia	New South Wales	Lake Mungo	Holocene (3000-500 BP)		95	Ancient
1025	KJ154163	M	M28a4b	Melanesia	Fiji					110	Modern
1054	KJ154167	M	M28a4b	Melanesia	Fiji					110	Modern
1069	KJ154172	R	P1d2a	Melanesia	Fiji					110	Modern
1104	KJ154178	M	Q2a2a2	Melanesia	Fiji					110	Modern
1118	KJ154180	M	M28a2a	Melanesia	Fiji					110	Modern
1130	KJ154181	R	P1f1	Melanesia	Fiji					110	Modern
1277	KJ154201	M	M28b	Polynesia	Samoa					110	Modern
1296	KJ154206	M	Q1i1a1	Polynesia	Samoa					110	Modern
1328	KJ154211	M	Q1i1a1	Polynesia	Cook Islands					110	Modern
20	KJ154248	M	Q2a	Polynesia	Wallis and Futuna	Futuna				110	Modern
25	KJ154253	M	M28a2a	Polynesia	Wallis and Futuna	Futuna				110	Modern
4465	KJ154292	M	M28b	Polynesia	Tonga					110	Modern
52a	KJ154317	R	P1d1a	Polynesia	Tuvalu					110	Modern
54a	KJ154325	M	M7c3c2	Polynesia	Tuvalu					110	Modern
5890	KJ154358	R	P1d2a	Polynesia	Tonga					110	Modern
5964	KJ154370	M	Q1i1a1	Polynesia	Samoa					110	Modern
6087	KJ154395	M	M28a4b	Polynesia	Tonga					110	Modern
735	KJ154444	M	Q1e1	Melanesia	Fiji					110	Modern
752	KJ154451	M	M28a5	Melanesia	Fiji					110	Modern
9370	KJ154469	R	P1d2	Polynesia	Tonga					110	Modern
BGV01	KJ154473	M	M27c	Melanesia	Solomons	Bougainville	Nasioi			110	Modern
BGV04	KJ154475	M	M27a2b	Melanesia	Solomons	Bougainville	Torau			110	Modern
BGV07	KJ154476	M	M28a2	Melanesia	Solomons	Bougainville	Torau			110	Modern
BGV08	KJ154477	M	M27a2b	Melanesia	Solomons	Bougainville	Torau			110	Modern
BGV09	KJ154478	M	M28a2	Melanesia	Solomons	Bougainville	Torau			110	Modern
BGV103	KJ154481	M	M28a6a	Melanesia	Solomons	Bougainville	Torau			110	Modern
BGV111	KJ154486	M	M27c	Melanesia	Solomons	Bougainville	Nasioi			110	Modern
BGV113	KJ154488	M	M27a3a1	Melanesia	Solomons	Bougainville	Nasioi			110	Modern
BGV114	KJ154489	M	M27c	Melanesia	Solomons	Bougainville	Nasioi			110	Modern
BGV115	KJ154490	M	M27c	Melanesia	Solomons	Bougainville	Nasioi			110	Modern
BGV117	KJ154492	M	M27c	Melanesia	Solomons	Bougainville	Nasioi			110	Modern
BGV119	KJ154494	M	M27a2b	Melanesia	Solomons	Bougainville	Nasioi			110	Modern
BGV120	KJ154495	M	M28a6a	Melanesia	Solomons	Bougainville	Buin			110	Modern
BGV121	KJ154496	M	M27c1	Melanesia	Solomons	Bougainville	Buin			110	Modern
BGV122	KJ154497	M	M27c1	Melanesia	Solomons	Bougainville	Buin			110	Modern
BGV123	KJ154498	M	M27a1a2	Melanesia	Solomons	Bougainville	Buin			110	Modern
BGV124	KJ154499	M	M27a3a1	Melanesia	Solomons	Bougainville	Buin			110	Modern
BGV125	KJ154500	M	M27b2	Melanesia	Solomons	Bougainville	Nasioi			110	Modern
BGV12	KJ154504	M	M27a2b	Melanesia	Solomons	Bougainville	Torau			110	Modern
BGV130	KJ154505	M	M27a3a1	Melanesia	Solomons	Bougainville	Nasioi			110	Modern
BGV134	KJ154508	M	M27c	Melanesia	Solomons	Bougainville	Nasioi			110	Modern
BGV136	KJ154510	M	M27a3a1	Melanesia	Solomons	Bougainville	Nasioi			110	Modern
BGV141	KJ154516	M	M27a2b	Melanesia	Solomons	Bougainville	Siwai			110	Modern
BGV143	KJ154518	M	M27b2	Melanesia	Solomons	Bougainville	Siwai			110	Modern
BGV147	KJ154522	M	M27a2a1	Melanesia	Solomons	Bougainville	Siwai			110	Modern
BGV148	KJ154523	M	M27a2a1	Melanesia	Solomons	Bougainville	Siwai			110	Modern
BGV14	KJ154525	M	Q1e1b1	Melanesia	Solomons	Bougainville	Torau			110	Modern
BGV152	KJ154528	M	M27c1	Melanesia	Solomons	Bougainville	Siwai			110	Modern
BGV154	KJ154529	M	M27a2a1	Melanesia	Solomons	Bougainville	Siwai			110	Modern
BGV158	KJ154532	M	M27a2a1	Melanesia	Solomons	Bougainville	Siwai			110	Modern
BGV159	KJ154533	M	M27a2a	Melanesia	Solomons	Bougainville	Buin			110	Modern
BGV162	KJ154537	M	M27c1	Melanesia	Solomons	Bougainville	Buin			110	Modern
BGV163	KJ154538	M	M27c1	Melanesia	Solomons	Bougainville	Siwai			110	Modern
BGV166	KJ154540	M	M27a2a	Melanesia	Solomons	Bougainville	Buin			110	Modern
BGV169	KJ154541	M	M28a6	Melanesia	Solomons	Bougainville	Buin			110	Modern
BGV16	KJ154542	M	M27a2b	Melanesia	Solomons	Bougainville	Torau			110	Modern
BGV171	KJ154544	M	M28a6a	Melanesia	Solomons	Bougainville	Buin			110	Modern
BGV172	KJ154545	M	M27a2a	Melanesia	Solomons	Bougainville	Buin			110	Modern
BGV173	KJ154546	M	M27a1a2	Melanesia	Solomons	Bougainville	Buin			110	Modern
BGV182	KJ154554	M	M27c1	Melanesia	Solomons	Bougainville	Buin			110	Modern
BGV185	KJ154557	M	Q1c1a	Melanesia	Solomons	Bougainville	Nagovisi			110	Modern
BGV190	KJ154561	M	M27c1	Melanesia	Solomons	Bougainville	Buin			110	Modern
BGV196	KJ154566	M	M27c1	Melanesia	Solomons	Bougainville	Buin			110	Modern
BGV206	KJ154576	M	M27a2b	Melanesia	Solomons	Bougainville	Buin			110	Modern
BGV20	KJ154579	M	M28a2	Melanesia	Solomons	Bougainville	Torau			110	Modern
BGV212	KJ154581	M	M29a	Melanesia	Solomons	Bougainville	Buka			110	Modern
BGV214	KJ154582	M	E1b1	Melanesia	Solomons	Bougainville	Buka			110	Modern
BGV215	KJ154583	M	Q1e1b1	Melanesia	Solomons	Bougainville	Buka			110	Modern
BGV216	KJ154584	M	Q1e1b1	Melanesia	Solomons	Bougainville	Buka			110	Modern
BGV219	KJ154586	M	E1b+16261	Melanesia	Solomons	Bougainville	Buka			110	Modern
BGV224	KJ154590	M	Q1a1a1	Melanesia	Solomons	Bougainville	Buka			110	Modern
BGV31	KJ154600	M	M28a6a	Melanesia	Solomons	Bougainville	Torau			110	Modern
BGV33	KJ154601	M	M27a2b	Melanesia	Solomons	Bougainville	Torau			110	Modern
BGV35	KJ154603	M	Q1e1b1	Melanesia	Solomons	Bougainville	Torau			110	Modern
BGV36	KJ154604	M	M25	Melanesia	Solomons	Bougainville	Torau			110	Modern
BGV42	KJ154606	M	Q1c1a	Melanesia	Solomons	Bougainville	Nasioi			110	Modern
BGV45	KJ154609	M	Q1c1a1	Melanesia	Solomons	Bougainville	Nasioi			110	Modern
BGV55	KJ154618	M	Q1c1a	Melanesia	Solomons	Bougainville	Nasioi			110	Modern
BGV56	KJ154619	M	M27c1	Melanesia	Solomons	Bougainville	Buin			110	Modern
BGV58	KJ154621	M	M27c1	Melanesia	Solomons	Bougainville	Buin			110	Modern
BGV61	KJ154624	M	M27c1	Melanesia	Solomons	Bougainville	Nasioi			110	Modern
BGV62	KJ154625	M	M27a2a	Melanesia	Solomons	Bougainville	Buin			110	Modern
BGV63	KJ154626	M	M27a2b	Melanesia	Solomons	Bougainville	Buin			110	Modern
BGV67	KJ154630	M	M27c1	Melanesia	Solomons	Bougainville	Buin			110	Modern
BGV68	KJ154631	M	Q1c1	Melanesia	Solomons	Bougainville	Nasioi			110	Modern
BGV70	KJ154632	M	M27a3a1	Melanesia	Solomons	Bougainville	Nasioi			110	Modern
BGV71	KJ154633	M	M27a3a1	Melanesia	Solomons	Bougainville	Nasioi			110	Modern
BGV72	KJ154634	M	M28a6	Melanesia	Solomons	Bougainville	Nasioi			110	Modern
BGV73	KJ154635	M	M27a3a1	Melanesia	Solomons	Bougainville	Nasioi			110	Modern
BGV76	KJ154637	M	M27a2b	Melanesia	Solomons	Bougainville	Torau			110	Modern
BGV79	KJ154638	M	M27a2b	Melanesia	Solomons	Bougainville	Torau			110	Modern
CH52	KJ154653	M	E1b1	Melanesia	Solomons	Choiseul				110	Modern
FL02	KJ154654	M	M27b2b1	Melanesia	Solomons	Gela				110	Modern
FL03	KJ154655	M	M27b2b1	Melanesia	Solomons	Gela				110	Modern
FL06	KJ154656	M	M27b2b1	Melanesia	Solomons	Gela				110	Modern
FL14	KJ154657	M	M27b2b1	Melanesia	Solomons	Gela				110	Modern
FL15	KJ154658	M	M27b2b1	Melanesia	Solomons	Gela				110	Modern
FL21	KJ154659	M	M27b2b1	Melanesia	Solomons	Gela				110	Modern
FL24	KJ154660	M	M27b2b1	Melanesia	Solomons	Gela				110	Modern
FL37	KJ154661	M	M27b2b1	Melanesia	Solomons	Gela				110	Modern
FL40	KJ154662	M	M27b2b1	Melanesia	Solomons	Savo				110	Modern
FL41	KJ154663	M	M27b2b1	Melanesia	Solomons	Gela				110	Modern
FL43	KJ154664	M	M27b2b1	Melanesia	Solomons	Gela				110	Modern
GU02	KJ154665	M	M27b2a1	Melanesia	Solomons	Guadalcanal				110	Modern
GU07	KJ154666	M	M28b1	Melanesia	Solomons	Guadalcanal				110	Modern
GU11	KJ154667	M	M28a7a	Melanesia	Solomons	Guadalcanal				110	Modern
GU14	KJ154668	M	M28a7a	Melanesia	Solomons	Guadalcanal				110	Modern
GU20	KJ154669	M	M25	Melanesia	Solomons	Guadalcanal				110	Modern
GU23	KJ154670	M	M25	Melanesia	Solomons	Choiseul				110	Modern
GU28	KJ154671	M	M27b2b1	Melanesia	Solomons	Savo				110	Modern
GU37	KJ154672	M	M28a7a	Melanesia	Solomons	Guadalcanal				110	Modern
GU40	KJ154673	M	M27b2b1	Melanesia	Solomons	Guadalcanal				110	Modern
GU47	KJ154675	M	M27b2b1	Melanesia	Solomons	Guadalcanal				110	Modern
GU49	KJ154676	M	M27b2b	Melanesia	Solomons	Guadalcanal				110	Modern
GZ02	KJ154679	M	M27c1	Melanesia	Solomons	Choiseul				110	Modern
GZ06	KJ154680	M	Q1e1b	Melanesia	Solomons	Vella_Lavella				110	Modern
GZ07	KJ154681	M	M25	Melanesia	Solomons	Choiseul				110	Modern
GZ09	KJ154682	M	M25	Melanesia	Solomons	Choiseul				110	Modern
GZ11	KJ154683	M	M28a6a	Melanesia	Solomons	Shortlands				110	Modern
GZ21	KJ154684	R	P1d2	Melanesia	Solomons	Choiseul				110	Modern
GZ27	KJ154685	M	M27b2a1	Melanesia	Solomons	Malaita				110	Modern
GZ35	KJ154686	M	M27c1	Melanesia	Solomons	Shortlands				110	Modern
IS12	KJ154687	M	E1b1	Melanesia	Solomons	Isabel				110	Modern
IS13	KJ154688	M	M27b2	Melanesia	Solomons	Isabel				110	Modern
IS18	KJ154689	M	E2a	Melanesia	Solomons	Isabel				110	Modern
IS19	KJ154690	M	E1b1	Melanesia	Solomons	Isabel				110	Modern
IS21	KJ154691	M	M27b2b1	Melanesia	Solomons	Isabel				110	Modern
IS23	KJ154692	M	M27b2b1	Melanesia	Solomons	Isabel				110	Modern
IS28	KJ154693	M	M27b2b1	Melanesia	Solomons	Isabel				110	Modern
IS34	KJ154695	M	M27b2b1	Melanesia	Solomons	Isabel				110	Modern
IS38	KJ154696	M	E2a	Melanesia	Solomons	Isabel				110	Modern
IS42	KJ154697	M	E1b1	Melanesia	Solomons	Isabel				110	Modern
IS43	KJ154698	M	M27b2b1	Melanesia	Solomons	Isabel				110	Modern
IS44	KJ154699	M	M27b2b1	Melanesia	Solomons	Isabel				110	Modern
KI23	KJ154700	R	P1f1	Melanesia	Solomons	Makira	south			110	Modern
KI39	KJ154701	M	M29b	Melanesia	Solomons	Makira				110	Modern
KO03	KJ154702	M	Q1e	Melanesia	Solomons	Vella_Lavella				110	Modern
KO05	KJ154703	M	M27a1b	Melanesia	Solomons	Ranongga				110	Modern
KO11	KJ154704	M	M27a2a1	Melanesia	Solomons	Shortlands				110	Modern
KO12	KJ154705	M	M27c1	Melanesia	Solomons	Shortlands				110	Modern
KO13	KJ154706	M	M27b2b1	Melanesia	Solomons	Vella_Lavella				110	Modern
KO29	KJ154707	M	M27b2a	Melanesia	Solomons	Choiseul				110	Modern
KO33	KJ154708	M	Q1e1b	Melanesia	Solomons	Choiseul				110	Modern
KO35	KJ154709	M	M25	Melanesia	Solomons	Choiseul				110	Modern
KO39	KJ154710	M	M27a1b	Melanesia	Solomons	Vella_Lavella				110	Modern
KO49	KJ154711	M	M27a1b	Melanesia	Solomons	Vella_Lavella				110	Modern
KO50	KJ154712	M	Q1e	Melanesia	Solomons	Kolombangara				110	Modern
KO51	KJ154713	M	Q1e1c	Melanesia	Solomons	Malaita				110	Modern
KO55	KJ154714	R	P1d2a	Melanesia	Solomons	Guadalcanal				110	Modern
KO58	KJ154715	M	M27a1b	Melanesia	Solomons	Ranongga				110	Modern
KO65	KJ154716	M	M27b2	Melanesia	Solomons	Kolombangara				110	Modern
KO74	KJ154717	M	E2a	Melanesia	Solomons	Isabel				110	Modern
MA02	KJ154718	M	Q1h2b	Melanesia	Solomons	Malaita				110	Modern
MA04	KJ154719	M	M27b2c	Melanesia	Solomons	Malaita				110	Modern
MA10	KJ154720	M	M27b2	Melanesia	Solomons	Malaita				110	Modern
MA15	KJ154721	M	M27b2c	Melanesia	Solomons	Malaita				110	Modern
MA17	KJ154722	M	M27b2c	Melanesia	Solomons	Malaita				110	Modern
MA19	KJ154723	M	M27b2c	Melanesia	Solomons	Malaita				110	Modern
MA22	KJ154724	M	M27b2c	Melanesia	Solomons	Malaita				110	Modern
MA32	KJ154725	M	Q1h2b	Melanesia	Solomons	Malaita				110	Modern
MA35	KJ154726	M	M27b2c	Melanesia	Solomons	Malaita				110	Modern
MA38	KJ154727	M	M27b2a1	Melanesia	Solomons	Malaita				110	Modern
MA39	KJ154728	M	M27b2	Melanesia	Solomons	Malaita				110	Modern
MA40	KJ154729	M	M27b2a1	Melanesia	Solomons	Malaita				110	Modern
MA42	KJ154730	M	M27b2c	Melanesia	Solomons	Malaita				110	Modern
MA45	KJ154731	M	M27b2c	Melanesia	Solomons	Malaita				110	Modern
MA47	KJ154732	M	M27b2c	Melanesia	Solomons	Malaita				110	Modern
MA48	KJ154733	M	M27b2c	Melanesia	Solomons	Malaita				110	Modern
MA49	KJ154734	M	Q1e1c	Melanesia	Solomons	Malaita				110	Modern
MA52	KJ154735	M	M27b2c	Melanesia	Solomons	Malaita				110	Modern
MA57	KJ154736	M	M28a2a	Melanesia	Solomons	Malaita				110	Modern
MA63	KJ154737	M	M27b2	Melanesia	Solomons	Malaita				110	Modern
MA67	KJ154738	M	M27b2c	Melanesia	Solomons	Malaita				110	Modern
MA68	KJ154739	M	M27b2c	Melanesia	Solomons	Malaita				110	Modern
MA70	KJ154740	M	Q1h2b	Melanesia	Solomons	Malaita				110	Modern
MA71	KJ154741	M	Q2a	Melanesia	Solomons	Malaita				110	Modern
MA73	KJ154742	M	M27b2c	Melanesia	Solomons	Malaita				110	Modern
OJ01	KJ154750	M	M7c3c2	Melanesia	Solomons	Ontong Java				110	Modern
OJ09	KJ154751	M	M7c3c2	Melanesia	Solomons	Ontong Java				110	Modern
OJ12	KJ154752	M	M7c3c2	Melanesia	Solomons	Ontong Java				110	Modern
OJ17	KJ154753	M	M7c3c2	Melanesia	Solomons	Ontong Java				110	Modern
OJ20	KJ154754	M	M7c3c2	Melanesia	Solomons	Ontong Java				110	Modern
OJ21	KJ154755	M	M7c3c2	Melanesia	Solomons	Ontong Java				110	Modern
OJ23	KJ154756	M	M7c3c2	Melanesia	Solomons	Ontong Java				110	Modern
OJ29	KJ154757	M	M7c3c2	Melanesia	Solomons	Ontong Java				110	Modern
RA02	KJ154758	M	M27a1b	Melanesia	Solomons	Ranongga				110	Modern
RA06	KJ154759	M	M27a1b	Melanesia	Solomons	Ranongga				110	Modern
RA17	KJ154761	M	M27a1b	Melanesia	Solomons	Ranongga				110	Modern
RA20	KJ154762	M	M27a1b	Melanesia	Solomons	Ranongga				110	Modern
RA24	KJ154764	M	M27a1b	Melanesia	Solomons	Ranongga				110	Modern
RA32	KJ154765	M	M27a1b	Melanesia	Solomons	Ranongga				110	Modern
RA35	KJ154766	M	M27a1b	Melanesia	Solomons	Ranongga				110	Modern
RA37	KJ154767	R	P1d2a	Melanesia	Solomons	Vella_Lavella				110	Modern
RA41	KJ154768	M	M27a1b	Melanesia	Solomons	Ranongga				110	Modern
RA42	KJ154769	M	M27a1b	Melanesia	Solomons	Ranongga				110	Modern
RA49	KJ154770	M	M27c1	Melanesia	Solomons	Simbo				110	Modern
RA50	KJ154771	M	M27c1	Melanesia	Solomons	Ranongga				110	Modern
RA57	KJ154772	M	M27a1b	Melanesia	Solomons	Ranongga				110	Modern
RA59	KJ154773	M	M27a1b	Melanesia	Solomons	Ranongga				110	Modern
RA60	KJ154774	M	Q1e1b	Melanesia	Solomons	Ranongga				110	Modern
RA73	KJ154775	M	M7c3c	Melanesia	Solomons	Vella_Lavella				110	Modern
RA78	KJ154776	M	M27a1b	Melanesia	Solomons	Ranongga				110	Modern
RUL39	KJ154777	M	M27b2b1	Melanesia	Solomons	Russell				110	Modern
RUL48	KJ154780	M	M28a7a	Melanesia	Solomons	Russell				110	Modern
RUT13	KJ154781	M	E1b1	Melanesia	Solomons	Choiseul				110	Modern
RUT25	KJ154782	M	Q1i1a1	Melanesia	Solomons	Tikopia				110	Modern
S05	KJ154783	M	M27b2a1	Melanesia	Solomons	Malaita				110	Modern
S13	KJ154784	M	M27a2a	Melanesia	Solomons	Shortlands				110	Modern
S14	KJ154785	M	M27b2c	Melanesia	Solomons	Malaita				110	Modern
S15	KJ154786	M	M27b2b1	Melanesia	Solomons	Guadalcanal				110	Modern
S29	KJ154787	M	Q1e1a	Melanesia	Solomons	Santa Cruz				110	Modern
SA08	KJ154788	M	E1b1	Melanesia	Solomons	Savo				110	Modern
SA11	KJ154789	M	M27b2b1	Melanesia	Solomons	Savo				110	Modern
SA18	KJ154790	M	M27b2	Melanesia	Solomons	Savo				110	Modern
SA19	KJ154791	M	E1b1	Melanesia	Solomons	Savo				110	Modern
SA29	KJ154792	M	M27b2b1	Melanesia	Solomons	Savo				110	Modern
SA30	KJ154793	M	M27b2b1	Melanesia	Solomons	Savo				110	Modern
SA35	KJ154794	M	E1b1	Melanesia	Solomons	Guadalcanal				110	Modern
SA45	KJ154795	M	M27b2b1	Melanesia	Solomons	Savo				110	Modern
SC01	KJ154796	M	M27b2b1	Melanesia	Solomons	Santa Cruz				110	Modern
SC02	KJ154797	M	Q1f	Melanesia	Solomons	Santa Cruz				110	Modern
SC03	KJ154798	M	M28a3a	Melanesia	Solomons	Santa Cruz				110	Modern
SC06	KJ154799	M	Q2a3b	Melanesia	Solomons	Santa Cruz				110	Modern
SC07	KJ154800	M	Q1f	Melanesia	Solomons	Santa Cruz				110	Modern
SC08	KJ154801	M	M29b	Melanesia	Solomons	Santa Cruz				110	Modern
SC09	KJ154802	M	Q1f	Melanesia	Solomons	Santa Cruz				110	Modern
SC100	KJ154803	M	Q1e1a	Melanesia	Solomons	Santa Cruz				110	Modern
SC11	KJ154804	M	Q1f	Melanesia	Solomons	Santa Cruz				110	Modern
SC12	KJ154805	R	P1	Melanesia	Solomons	Santa Cruz				110	Modern
SC13	KJ154806	M	M28a3a	Melanesia	Solomons	Santa Cruz				110	Modern
SC14	KJ154807	M	M28a3a	Melanesia	Solomons	Santa Cruz				110	Modern
SC15	KJ154808	M	Q1f	Melanesia	Solomons	Santa Cruz				110	Modern
SC16	KJ154809	M	M28a3a	Melanesia	Solomons	Santa Cruz				110	Modern
SC18	KJ154810	M	M28a3a	Melanesia	Solomons	Santa Cruz				110	Modern
SC21	KJ154811	M	M28a3a	Melanesia	Solomons	Santa Cruz				110	Modern
SC22	KJ154812	M	Q1e1a1	Melanesia	Solomons	Santa Cruz				110	Modern
SC23	KJ154813	R	P1	Melanesia	Solomons	Santa Cruz				110	Modern
SC24	KJ154814	R	P1	Melanesia	Solomons	Santa Cruz				110	Modern
SC25	KJ154815	M	Q1e1a1	Melanesia	Solomons	Santa Cruz				110	Modern
SC26	KJ154816	M	Q1f	Melanesia	Solomons	Santa Cruz				110	Modern
SC27	KJ154817	M	Q1e1a	Melanesia	Solomons	Santa Cruz				110	Modern
SC30	KJ154819	M	Q1f	Melanesia	Solomons	Santa Cruz				110	Modern
SC32	KJ154820	M	M28a3a	Melanesia	Solomons	Santa Cruz				110	Modern
SC33	KJ154821	M	Q1e1a	Melanesia	Solomons	Santa Cruz				110	Modern
SC34	KJ154822	M	Q2a3b	Melanesia	Solomons	Santa Cruz				110	Modern
SC35	KJ154823	M	Q2a4	Melanesia	Solomons	Santa Cruz				110	Modern
SC37	KJ154824	M	Q2a4	Melanesia	Solomons	Santa Cruz				110	Modern
SC39	KJ154825	M	Q1f	Melanesia	Solomons	Santa Cruz				110	Modern
SC40	KJ154826	M	Q1e1a	Melanesia	Solomons	Santa Cruz				110	Modern
SC41	KJ154827	R	P1	Melanesia	Solomons	Santa Cruz				110	Modern
SC42	KJ154828	M	Q1f	Melanesia	Solomons	Santa Cruz				110	Modern
SC43	KJ154829	M	M28a5	Melanesia	Solomons	Santa Cruz				110	Modern
SC44	KJ154830	M	M25	Melanesia	Solomons	Santa Cruz				110	Modern
SC45	KJ154831	R	P1	Melanesia	Solomons	Santa Cruz				110	Modern
SC47	KJ154832	M	M28a5b	Melanesia	Solomons	Santa Cruz				110	Modern
SC48	KJ154833	M	Q1e1a	Melanesia	Solomons	Santa Cruz				110	Modern
SC51	KJ154834	M	Q1f	Melanesia	Solomons	Santa Cruz				110	Modern
SC52	KJ154835	M	Q1e1a1	Melanesia	Solomons	Santa Cruz				110	Modern
UV1054	KJ154836	M	E1b1	Melanesia	PNG, Bismarcks	Bismarcks	New Britain	Ata		110	Modern
UV1055	KJ154837	M	E1b1	Melanesia	PNG, Bismarcks	Bismarcks	New Britain	Ata		110	Modern
UV1058	KJ154838	M	Q2a3a	Melanesia	PNG, Bismarcks	Bismarcks	New Britain	Ata		110	Modern
UV1059	KJ154839	M	Q2a3a	Melanesia	PNG, Bismarcks	Bismarcks	New Britain	Ata		110	Modern
UV1061	KJ154840	M	Q2a3a	Melanesia	PNG, Bismarcks	Bismarcks	New Britain	Ata		110	Modern
UV1062	KJ154841	M	E1b1	Melanesia	PNG, Bismarcks	Bismarcks	New Britain	Ata		110	Modern
UV1064	KJ154842	M	Q2a3a	Melanesia	PNG, Bismarcks	Bismarcks	New Britain	Ata		110	Modern
UV1065	KJ154843	M	E1b1	Melanesia	PNG, Bismarcks	Bismarcks	New Britain	Ata		110	Modern
UV1066	KJ154844	M	E1b1	Melanesia	PNG, Bismarcks	Bismarcks	New Britain	Ata		110	Modern
UV1068	KJ154845	M	E1b1	Melanesia	PNG, Bismarcks	Bismarcks	New Britain	Ata		110	Modern
UV1069	KJ154846	M	E1b1	Melanesia	PNG, Bismarcks	Bismarcks	New Britain	Ata		110	Modern
UV1070	KJ154847	M	M28a7b	Melanesia	PNG, Bismarcks	Bismarcks	New Britain	Ata		110	Modern
UV1071	KJ154848	M	E1b1	Melanesia	PNG, Bismarcks	Bismarcks	New Britain	Ata		110	Modern
UV1073	KJ154849	M	Q2a3a	Melanesia	PNG, Bismarcks	Bismarcks	New Britain	Ata		110	Modern
UV1074	KJ154850	M	E1b1	Melanesia	PNG, Bismarcks	Bismarcks	New Britain	Ata		110	Modern
UV1078	KJ154851	M	M28a7b	Melanesia	PNG, Bismarcks	Bismarcks	New Britain	Ata		110	Modern
UV1079	KJ154852	M	Q1c2	Melanesia	PNG, Bismarcks	Bismarcks	New Britain	Ata		110	Modern
UV1081	KJ154853	M	E1b1	Melanesia	PNG, Bismarcks	Bismarcks	New Britain	Ata		110	Modern
UV1082	KJ154854	M	Q2a3a	Melanesia	PNG, Bismarcks	Bismarcks	New Britain	Ata		110	Modern
UV1083	KJ154855	M	E1b1	Melanesia	PNG, Bismarcks	Bismarcks	New Britain	Ata		110	Modern
UV1086	KJ154856	M	E1b1	Melanesia	PNG, Bismarcks	Bismarcks	New Britain	Ata		110	Modern
UV1089	KJ154857	M	Q2a3a	Melanesia	PNG, Bismarcks	Bismarcks	New Britain	Ata		110	Modern
UV1091	KJ154858	M	Q2a3a	Melanesia	PNG, Bismarcks	Bismarcks	New Britain	Ata		110	Modern
UV1092	KJ154859	M	M28a7b	Melanesia	PNG, Bismarcks	Bismarcks	New Britain	Ata		110	Modern
UV1093	KJ154860	M	M28a7b	Melanesia	PNG, Bismarcks	Bismarcks	New Britain	Ata		110	Modern
UV1094	KJ154861	M	Q2a3a	Melanesia	PNG, Bismarcks	Bismarcks	New Britain	Ata		110	Modern
UV1097	KJ154862	M	M28a7b	Melanesia	PNG, Bismarcks	Bismarcks	New Britain	Ata		110	Modern
UV1098	KJ154863	M	E1b1	Melanesia	PNG, Bismarcks	Bismarcks	New Britain	Ata		110	Modern
UV2003	KJ154866	M	Q1b1a	Melanesia	PNG, Bismarcks	Bismarcks	New Britain	Anêm		110	Modern
UV2016	KJ154875	M	Q1c2a	Melanesia	PNG, Bismarcks	Bismarcks	New Britain	Anêm		110	Modern
UV2023	KJ154878	R	P1a2	Melanesia	PNG, Bismarcks	Bismarcks	New Britain	Anêm		110	Modern
UV2024	KJ154879	M	Q1c2a	Melanesia	PNG, Bismarcks	Bismarcks	New Britain	Anêm		110	Modern
UV2082	KJ154885	M	Q1c	Melanesia	PNG, Bismarcks	Bismarcks	New Britain	Anêm		110	Modern
UV2084	KJ154887	M	Q1c2a	Melanesia	PNG, Bismarcks	Bismarcks	New Britain	Anêm		110	Modern
UV2085	KJ154888	M	Q1c	Melanesia	PNG, Bismarcks	Bismarcks	New Britain	Anêm		110	Modern
UV2108	KJ154892	M	E1b1	Melanesia	PNG, Bismarcks	Bismarcks	New Britain	Anêm		110	Modern
UV2111	KJ154895	R	P1a2	Melanesia	PNG, Bismarcks	Bismarcks	New Britain	Anêm		110	Modern
UV888	KJ154896	M	M28a5a1	Melanesia	PNG, Bismarcks	Bismarcks	New Britain	Nakanai		110	Modern
UV901	KJ154897	M	M28a7b	Melanesia	PNG, Bismarcks	Bismarcks	New Britain	Nakanai		110	Modern
UV903	KJ154898	M	M28a5a1	Melanesia	PNG, Bismarcks	Bismarcks	New Britain	Nakanai		110	Modern
UV906	KJ154900	M	M28a5a1	Melanesia	PNG, Bismarcks	Bismarcks	New Britain	Nakanai		110	Modern
UV910	KJ154902	M	M28a5a1	Melanesia	PNG, Bismarcks	Bismarcks	New Britain	Nakanai		110	Modern
UV912	KJ154904	R	P1f1	Melanesia	PNG, Bismarcks	Bismarcks	New Britain	Nakanai		110	Modern
UV914	KJ154905	M	M29b1	Melanesia	PNG, Bismarcks	Bismarcks	New Britain	Nakanai		110	Modern
UV915	KJ154906	M	M28a5a1	Melanesia	PNG, Bismarcks	Bismarcks	New Britain	Nakanai		110	Modern
UV920	KJ154908	M	M29b1	Melanesia	PNG, Bismarcks	Bismarcks	New Britain	Nakanai		110	Modern
UV921	KJ154909	M	Q1c2	Melanesia	PNG, Bismarcks	Bismarcks	New Britain	Nakanai		110	Modern
UV924	KJ154911	M	M29b1	Melanesia	PNG, Bismarcks	Bismarcks	New Britain	Nakanai		110	Modern
UV925	KJ154912	M	Q1c2	Melanesia	PNG, Bismarcks	Bismarcks	New Britain	Nakanai		110	Modern
UV926	KJ154913	M	M28a5a1	Melanesia	PNG, Bismarcks	Bismarcks	New Britain	Nakanai		110	Modern
UV928	KJ154914	M	M28a5a1	Melanesia	PNG, Bismarcks	Bismarcks	New Britain	Nakanai		110	Modern
UV933	KJ154917	M	Q1c2	Melanesia	PNG, Bismarcks	Bismarcks	New Britain	Nakanai		110	Modern
UV946	KJ154919	M	M28a5a1	Melanesia	PNG, Bismarcks	Bismarcks	New Britain	Nakanai		110	Modern
UV947	KJ154920	M	M28a5a1	Melanesia	PNG, Bismarcks	Bismarcks	New Britain	Nakanai		110	Modern
UV948	KJ154921	M	Q1c2	Melanesia	PNG, Bismarcks	Bismarcks	New Britain	Nakanai		110	Modern
UV954	KJ154923	M	M29b1	Melanesia	PNG, Bismarcks	Bismarcks	New Britain	Nakanai		110	Modern
UV961	KJ154928	M	Q1c2	Melanesia	PNG, Bismarcks	Bismarcks	New Britain	Nakanai		110	Modern
UV973	KJ154931	M	M28a5a1	Melanesia	PNG, Bismarcks	Bismarcks	New Britain	Nakanai		110	Modern
UV981	KJ154932	M	Q1c	Melanesia	PNG, Bismarcks	Bismarcks	New Britain	Nakanai		110	Modern
UV982	KJ154933	M	M28a5a1	Melanesia	PNG, Bismarcks	Bismarcks	New Britain	Nakanai		110	Modern
UV983	KJ154934	M	M29b1	Melanesia	PNG, Bismarcks	Bismarcks	New Britain	Nakanai		110	Modern
UV985	KJ154936	M	Q2a2a1	Melanesia	PNG, Bismarcks	Bismarcks	New Britain	Nakanai		110	Modern
UV986	KJ154937	M	M28a5a1	Melanesia	PNG, Bismarcks	Bismarcks	New Britain	Nakanai		110	Modern
VL12	KJ154938	M	M27b2	Melanesia	Solomons	Vella_Lavella				110	Modern
VL18	KJ154939	M	Q1e	Melanesia	Solomons	Vella_Lavella				110	Modern
VL21	KJ154940	M	M27b2	Melanesia	Solomons	Vella_Lavella				110	Modern
VL40	KJ154941	M	M7c3c	Melanesia	Solomons	Vella_Lavella				110	Modern
VL42	KJ154942	M	E1a1b4	Melanesia	Solomons	Vella_Lavella				110	Modern
Kol17	DQ137398	M	M28b	Melanesia	PNG, Bismarcks	Bismarcks	West New Britain			111	Modern
UV144	DQ137399	M	M28b1	Melanesia	PNG, Bismarcks	Bismarcks	Vunairoto, East New Britain			111	Modern
UV241	DQ137400	M	M28a7	Melanesia	PNG, Bismarcks	Bismarcks	Watwat, East New Britain			111	Modern
UV364	DQ137401	M	M28a5b	Melanesia	PNG, Bismarcks	Bismarcks	Malasait,East New Britain			111	Modern
UV99	DQ137402	M	M27b1	Melanesia	PNG, Bismarcks	Bismarcks	Kabakada, New Ireland	Tolai		111	Modern
UV178	DQ137403	M	M27b1	Melanesia	PNG, Bismarcks	Bismarcks	Kabakada, New Ireland	Tolai		111	Modern
UV171	DQ137404	M	M27b1	Melanesia	PNG, Bismarcks	Bismarcks	Kabakada, New Ireland	Tolai		111	Modern
1111F	DQ137405	M	M27c	Melanesia	Solomons	Bougainville	Simeku			111	Modern
UV772	DQ137406	M	M27c1	Melanesia	PNG, Bismarcks	Bismarcks	North New Ireland	Madak		111	Modern
UV361	DQ137407	M	M29a	Melanesia	PNG, Bismarcks	Bismarcks	East New Britain			111	Modern
UV122	DQ137408	M	M29a	Melanesia	PNG, Bismarcks	Bismarcks	East New Britain			111	Modern
UV158	DQ137409	M	M29a	Melanesia	PNG, Bismarcks	Bismarcks	Kabakada, East New Britain			111	Modern
Aita7876	DQ137410	M	M27a1a1	Melanesia	Solomons	Bougainville	Aita			111	Modern
Aita7942	DQ137411	M	M27a1a1	Melanesia	Solomons	Bougainville	Aita			111	Modern
VT7A30	HG02028	M	M74a	MSEA	Vietnam	Chi Minh City				154	Modern
	DQ904234	M	M14	Asia	Saudi Arabia	Yuendumu (Desert)				155	Modern
	JQ703727	M	E1a1a1b1	Unknown	Unknown					156	Modern
BJM084	MK128856	R	P1d1b	ISEA	Indonesia	Banjarmasin	Banjar			157	Modern
BJM194	MK128857	R	P1d	ISEA	Indonesia	Banjarmasin	Banjar			157	Modern
BJM012	MK128861	M	E2a3	ISEA	Indonesia	Banjarmasin	Banjar			157	Modern
BJM020	MK128862	M	E2a3	ISEA	Indonesia	Banjarmasin	Banjar			157	Modern
BJM099	MK128863	M	E2a	ISEA	Indonesia	Banjarmasin	Banjar			157	Modern
BJM033	MK128864	M	E2a3	ISEA	Indonesia	Banjarmasin	Banjar			157	Modern
BJM040	MK128865	M	E2a3	ISEA	Indonesia	Banjarmasin	Banjar			157	Modern
BJM024	MK128866	M	E1b+16261	ISEA	Indonesia	Banjarmasin	Banjar			157	Modern
BJM022	MK128868	M	M74b2+8251@	ISEA	Indonesia	Banjarmasin	Banjar			157	Modern
BJM080	MK128869	M	M74b2+8251@	ISEA	Indonesia	Banjarmasin	Banjar			157	Modern
BJM055	MK128870	M	M74b2+8251@	ISEA	Indonesia	Banjarmasin	Banjar			157	Modern
BJM111	MK128871	M	M74b2+8251@	ISEA	Indonesia	Banjarmasin	Banjar			157	Modern
BJM191	MK128872	M	M74b2+8251@	ISEA	Indonesia	Banjarmasin	Banjar			157	Modern
BJM047	MK128873	M	M74b1	ISEA	Indonesia	Banjarmasin	Banjar			157	Modern
BJM013	MK128875	M	M7c3c	ISEA	Indonesia	Banjarmasin	Banjar			157	Modern
BJM042	MK128876	M	M7c3c	ISEA	Indonesia	Banjarmasin	Banjar			157	Modern
BJM140	MK128877	M	M7c3c	ISEA	Indonesia	Banjarmasin	Banjar			157	Modern
BJM075	MK128878	M	M7c3c	ISEA	Indonesia	Banjarmasin	Banjar			157	Modern
BJM079	MK128879	M	M7c3c	ISEA	Indonesia	Banjarmasin	Banjar			157	Modern
BJM041	MK128886	M	Q1+92!	ISEA	Indonesia	Banjarmasin	Banjar			157	Modern
BJM025	MK128896	M	M73b	ISEA	Indonesia	Banjarmasin	Banjar			157	Modern
IN1Y12	FJ383742	M	M42b1a1	Asia	India	Madia				158	Modern
IN1Y13	FJ383743	M	M42b1a1	Asia	India	Madia				158	Modern
IN1Y15	FJ383745	M	M42b1a2	Asia	India	Munda				158	Modern
IN1Y16	FJ383746	M	M42b1a2	Asia	India	Munda				158	Modern
FA064	GQ214521	M	Q2a2a2	Melanesia	Fiji	Nadrogo	Bukuya			159	Modern
FA093	GQ214522	M	Q2a4	Melanesia	Fiji	Rakiraki	Raiwasa			159	Modern
K_058	GQ214524	M	Q2a1	Micronesia	Kiribati	Nonouti	Temotu			159	Modern
K118	GQ214525	M	Q2a1	Micronesia	Kiribati	Onotoa	Otowa			159	Modern
PB036	GQ214526	M	Q2a2a1	Melanesia	PNG, Bismarcks	Bismarcks	West New Britain, Talasea			159	Modern
PD057	GQ214527	M	Q2a1	Melanesia	PNG, Bismarcks	Bismarcks	Manus Island prov, Sirra			159	Modern
PD047	HQ113226	M	Q2a	Melanesia	PNG	S. Lowlands Region	Daru Island			159	Modern
IR3B11	KC911559	M	M42b1b	Near East	Iran	-				160	Modern
	MH448953	M	M74a1	MSEA	Vietnam					161	Modern
	MH448962	M	M74a1	MSEA	Vietnam					161	Modern
	MH449057	M	M74a1	MSEA	Vietnam					161	Modern
	MH449063	M	M74a1	MSEA	Vietnam					161	Modern
	MH449107	M	M74b2+8251@	MSEA	Vietnam					161	Modern
	MH449288	M	M74a	MSEA	Vietnam					161	Modern
	MH449289	M	M74a1	MSEA	Vietnam					161	Modern
	MH449381	M	M74b3a	MSEA	Vietnam					161	Modern
	MH449484	M	M74c	MSEA	Vietnam					161	Modern
	MH449508	M	M74b1	MSEA	Vietnam					161	Modern
	MH449515	M	M73b1a	MSEA	Vietnam					161	Modern
	MH449531	M	M74b2+8251@	MSEA	Vietnam					161	Modern
	MH449540	M	M74b2+8251@	MSEA	Vietnam					161	Modern
	MH449549	M	M73b1a	MSEA	Vietnam					161	Modern
MR3H03	KC577356	M	M42b2	Africa	Mauritius	-				162	Modern
UasiQ2a001	AY956412	M	Q2a3a	Melanesia	PNG, Bismarcks	Bismarcks	West New Britain	Uasilau		159	Modern
MadkQ2b001	AY956413	M	Q2a	Melanesia	PNG, Bismarcks	Bismarcks	New Ireland	Ata language		159	Modern
MaraQ2c001	AY956414	M	Q2a	Melanesia	PNG, Bismarcks	Bismarcks	East New Britain, Marabu	Madak language		159	Modern
Kw647	EF061144	M	M28a2a	Melanesia	Solomons	Malaita	Kwaio			163	Modern
UV1177	EF061145	M	M28a2a	Melanesia	PNG, Bismarcks	Bismarcks	West New Britain			163	Modern
UV2070	EF061146	M	Q3b	Melanesia	PNG, Bismarcks	Bismarcks	West New Britain	Melamela		163	Modern
UV0914	EF061147	M	M29b1	Melanesia	PNG, Bismarcks	Bismarcks	West New Britain	Kove		163	Modern
UV0782	EF061148	M	E1b	Melanesia	PNG, Bismarcks	Bismarcks	North New Ireland AN	Nakanai		163	Modern
UV0193	EF061149	M	E1b	Melanesia	PNG, Bismarcks	Bismarcks	West New Britain	Madak		163	Modern
UV0758	EF061150	M	E1b	Melanesia	PNG, Bismarcks	Bismarcks	North New Ireland AN	Pomio		163	Modern
Kol44	EF061151	M	E1a1b	Melanesia	PNG, Bismarcks	Bismarcks	West New Britain	Madak		163	Modern
UV1261	EF061152	M	E1a1b4	Melanesia	PNG, Bismarcks	Bismarcks	West New Britain	Kol		163	Modern
AL25	EF061153	R	P3b1	Australasia	Australia	Northern Territories	Mangseng			163	Modern
Mon515	EF061154	R	P3b1	Melanesia	PNG, Bismarcks	Bismarcks	West New Britain	Arnehm Land		163	Modern
B015-040	EF061155	R	P2a2	Melanesia	PNG	Highlands	Mondobo			163	Modern
B009-099	EF061156	R	P4a	Melanesia	PNG	Coast	Garaina			163	Modern
BlueNG230	EF061157	R	P4a	Melanesia	PNG	Highlands	Markham			163	Modern
Bundi246LL	EF061158	R	P4b1	Melanesia	PNG	Highlands	Fringe Highlands			163	Modern
UV1145	EF061159	R	P4c	Melanesia	PNG, Bismarcks	Bismarcks	West New Britain	Bundi		163	Modern
	KF006361	M	E1a1a1a	ISEA	Philippines	Bohol				164	Modern
Mam10	GU733719	M	M74b1	ISEA	Philippines	Mamanwa				165	Modern
Mam3	GU733721	M	E2a	ISEA	Philippines	Mamanwa				165	Modern
Mam37	GU733723	M	E1a1a1	ISEA	Philippines	Mamanwa				165	Modern
Mam40	GU733727	M	E1a1a1	ISEA	Philippines	Mamanwa				165	Modern
Mam51	GU733734	M	M74b1	ISEA	Philippines	Mamanwa				165	Modern
Mam52	GU733735	M	M7c3c	ISEA	Philippines	Mamanwa				165	Modern
Mam53	GU733736	M	M7c3c	ISEA	Philippines	Mamanwa				165	Modern
Mam61	GU733741	M	E2a1	ISEA	Philippines	Mamanwa				165	Modern
Mam70	GU733749	M	E1a1a1	ISEA	Philippines	Mamanwa				165	Modern
Mam82	GU733756	M	E1a1a1	ISEA	Philippines	Mamanwa				165	Modern
Man100	GU733757	M	E1a1a1	ISEA	Philippines	Manobo				165	Modern
Man101	GU733758	M	E1a1a1a	ISEA	Philippines	Manobo				165	Modern
Man104	GU733761	M	E1a1a1a	ISEA	Philippines	Manobo				165	Modern
Man106	GU733763	M	E1a1a1	ISEA	Philippines	Manobo				165	Modern
Man111	GU733766	M	M7c3c	ISEA	Philippines	Manobo				165	Modern
Man112	GU733767	M	M7c3c	ISEA	Philippines	Manobo				165	Modern
Man114	GU733769	M	E2b1	ISEA	Philippines	Manobo				165	Modern
Man116	GU733771	M	M7c3c	ISEA	Philippines	Manobo				165	Modern
Man117	GU733772	M	M7c3c	ISEA	Philippines	Manobo				165	Modern
Man119	GU733774	M	E2b3	ISEA	Philippines	Manobo				165	Modern
Man121	GU733775	M	E2b1	ISEA	Philippines	Manobo				165	Modern
Man124	GU733777	M	M7c3c	ISEA	Philippines	Manobo				165	Modern
Man125	GU733778	M	E1a1a1a	ISEA	Philippines	Manobo				165	Modern
Man126	GU733779	M	E1a1a1	ISEA	Philippines	Manobo				165	Modern
Man127	GU733780	M	E1a1a1	ISEA	Philippines	Manobo				165	Modern
Man128	GU733781	M	E1a1a1	ISEA	Philippines	Manobo				165	Modern
Man84	GU733784	M	E2	ISEA	Philippines	Manobo				165	Modern
Man89	GU733788	M	M7c3c	ISEA	Philippines	Manobo				165	Modern
Man90	GU733789	M	E1a1a1	ISEA	Philippines	Manobo				165	Modern
Man92	GU733791	M	E1a1a1	ISEA	Philippines	Manobo				165	Modern
Man93	GU733792	M	M7c3c1	ISEA	Philippines	Manobo				165	Modern
Man99	GU733799	M	M7c3c	ISEA	Philippines	Manobo				165	Modern
Sur131	GU733804	M	M7c3c	ISEA	Philippines	Surigaonon				165	Modern
Sur133	GU733806	M	E1a1a1a	ISEA	Philippines	Surigaonon				165	Modern
Sur135	GU733807	M	E1a1a1	ISEA	Philippines	Surigaonon				165	Modern
Sur136	GU733808	M	E1a1a1a	ISEA	Philippines	Surigaonon				165	Modern
Sur137	GU733809	M	E2a	ISEA	Philippines	Surigaonon				165	Modern
Sur138	GU733810	M	E1a1a1a	ISEA	Philippines	Surigaonon				165	Modern
Sur17	GU733816	M	E2a	ISEA	Philippines	Surigaonon				165	Modern
Sur18	GU733817	M	Q1	ISEA	Philippines	Surigaonon				165	Modern
Sur21	GU733819	M	M74b1	ISEA	Philippines	Surigaonon				165	Modern
Sur22	GU733820	M	E2a	ISEA	Philippines	Surigaonon				165	Modern
Sur23	GU733821	M	E1a1a1	ISEA	Philippines	Surigaonon				165	Modern
Sur25	GU733822	M	M7c3c	ISEA	Philippines	Surigaonon				165	Modern
Bes12	HM596647	M	E1a1a1	ISEA	Indonesia	Sumatra	Pauna Salak			165	Modern
Bes14	HM596649	M	M7c3c	ISEA	Indonesia	Sumatra	Pelagaran			165	Modern
Bes15	HM596650	M	M7c3c	ISEA	Indonesia	Sumatra	Pelagaran			165	Modern
Bes16	HM596651	M	E1a1a1	ISEA	Indonesia	Sumatra	Pelagaran			165	Modern
Bes17	HM596652	M	E2a	ISEA	Indonesia	Sumatra	Pelagaran			165	Modern
Bes23	HM596658	M	E1a1a1	ISEA	Indonesia	Sumatra	Pelagaran			165	Modern
Bes25	HM596659	M	M7c3c4	ISEA	Indonesia	Sumatra	Pelagaran			165	Modern
Bes26	HM596660	M	E1a1a1	ISEA	Indonesia	Sumatra	Pelagaran			165	Modern
Bes27	HM596661	M	E1a1a1	ISEA	Indonesia	Sumatra	Jambat Akar			165	Modern
Bes28	HM596662	M	M7c3c	ISEA	Indonesia	Sumatra	Jambat Akar			165	Modern
Bes29	HM596663	M	M7c3c	ISEA	Indonesia	Sumatra	Jambat Akar			165	Modern
Bes3	HM596664	M	M7c3c	ISEA	Indonesia	Sumatra	Pelagaran			165	Modern
Bes31	HM596666	M	E1a1a1a	ISEA	Indonesia	Sumatra	Jambat Akar			165	Modern
Bes32	HM596667	M	M74b2+8251@	ISEA	Indonesia	Sumatra	Jambat Akar			165	Modern
Bes33	HM596668	M	M7c3c	ISEA	Indonesia	Sumatra	Jambat Akar			165	Modern
Bes34	HM596669	M	M7c3c	ISEA	Indonesia	Sumatra	Jambat Akar			165	Modern
Bes38	HM596673	M	M7c3c	ISEA	Indonesia	Sumatra	Pelagaran			165	Modern
Bes4	HM596674	M	M7c3c	ISEA	Indonesia	Sumatra	Pelagaran			165	Modern
Bes8	HM596678	M	M7c3c	ISEA	Indonesia	Sumatra	Pelagaran			165	Modern
Bes9	HM596679	M	M74b1	ISEA	Indonesia	Sumatra	Pelagaran			165	Modern
Smd14	HM596685	M	M7c3c	ISEA	Indonesia	Sumatra	Semende			165	Modern
Smd17	HM596688	M	E1a1a1a	ISEA	Indonesia	Sumatra	Semende			165	Modern
Smd8	HM596714	M	M7c3c	ISEA	Indonesia	Sumatra	Jemaring			165	Modern
	EU597507	R	P1d1a	Melanesia	PNG					166	Modern
SR10	MG244208	M	Q1i1a1	Polynesia	Leeward Society Isles	Rai'atea				167	Modern
SR23	MG244212	M	Q2a	Polynesia	Leeward Society Isles	Rai'atea				167	Modern
Aus13	AY289051	N	S2b1	Australasia	Australia	Northern Territories				168	Modern
Aus14	AY289052	R	P3a	Australasia	Australia	Northern Territories				168	Modern
Aus15	AY289053	R	P6b	Australasia	Australia	Northern Territories				168	Modern
Aus16	AY289054	R	P7	Australasia	Australia	Northern Territories				168	Modern
Aus17	AY289055	R	P8	Australasia	Australia	Northern Territories				168	Modern
Aus20	AY289056	N	O1a1	Australasia	Australia	Northern Territories				168	Modern
Aus21	AY289057	R	P11a1b1a	Australasia	Australia	Northern Territories				168	Modern
Aus22	AY289058	N	O1a1	Australasia	Australia	Northern Territories				168	Modern
Aus23	AY289059	N	O2a	Australasia	Australia	Northern Territories				168	Modern
B2	AY289060	N	S2b2a1	Australasia	Australia	Northern Territories				168	Modern
B4	AY289061	N	S2b1	Australasia	Australia	Northern Territories				168	Modern
B6	AY289062	N	S4	Australasia	Australia	Northern Territories				168	Modern
E4	AY289063	R	P5a	Australasia	Australia	Northern Territories				168	Modern
E9	AY289064	R	P11a	Australasia	Australia	Northern Territories				168	Modern
F5	AY289065	R	P3a	Australasia	Australia	Northern Territories				168	Modern
Y6	AY289066	N	S3	Australasia	Australia	Northern Territories				168	Modern
Y7	AY289067	N	S3	Australasia	Australia	Northern Territories				168	Modern
CAM	AY289070	M	E2a	ISEA	Philippines					168	Modern
961	AY289075	M	Q1c1a1	Melanesia	PNG	Coast		Nasioi		168	Modern
GP4	AY289078	M	Q3a1a1a	Melanesia	PNG	Coast				168	Modern
WE16	AY289079	M	Q3a	Melanesia	PNG	Coast				168	Modern
WE23	AY289081	M	Q1	Melanesia	PNG	Coast				168	Modern
WE4	AY289082	M	Q1a1a1	Melanesia	PNG	Coast				168	Modern
36	AY289084	R	P2a1a1	Melanesia	PNG	Highlands				168	Modern
NG12	AY289085	M	Q1a2	Melanesia	PNG					168	Modern
NG29	AY289086	R	P1a1a	Melanesia	PNG					168	Modern
SH10	AY289087	R	P1d1c1a	Melanesia	PNG					168	Modern
SH17	AY289088	R	P2a1a1	Melanesia	PNG					168	Modern
SH19	AY289089	M	Q3a1a1a1	Melanesia	PNG	Highlands				168	Modern
SH23	AY289090	M	Q1	Melanesia	PNG					168	Modern
SH29	AY289091	R	P3b2a1	Melanesia	PNG					168	Modern
SH33	AY289092	R	P1d4	Melanesia	PNG					168	Modern
	AF346963	N	S1b1	Australasia	Australia	Northern Territories				169	Modern
	AF346964	N	S2a2	Australasia	Australia	Northern Territories				169	Modern
	AF346965	M	M42a3	Australasia	Australia					169	Modern
	AF347002	R	P1c	Melanesia	PNG	Coast				169	Modern
	AF347003	M	Q1k1	Melanesia	PNG	Coast				169	Modern
	AF347004	R	P1e1	Melanesia	PNG	Highlands				169	Modern
	AF347005	R	P1d1c1a1	Melanesia	PNG	Highlands				169	Modern
MA2R02	AP012354	M	M74b2+8251@	MSEA	Malaysia	Borneo				170	Modern
BDF075	AP012357	M	E1a2+(16261)	ISEA	Indonesia			Bidayuh		170	Modern
BDM004	AP012360	M	M7c3c	ISEA	Indonesia			Bidayuh		170	Modern
BDM048	AP012363	M	M7c3c	ISEA	Indonesia			Bidayuh		170	Modern
MA2R03	AP012370	R	R21	MSEA	Malaysia	Perak				170	Modern
MA2R05	AP012375	R	R21	MSEA	Malaysia	Perak				170	Modern
MA2R10	AP012382	R	R21	MSEA	Malaysia	Perak				170	Modern
MA2R11	AP012383	R	R21	MSEA	Malaysia	Perak				170	Modern
MA2R16	AP012391	R	R21	MSEA	Malaysia	Perak				170	Modern
MA2R17	AP012392	R	R21	MSEA	Malaysia	Perak				170	Modern
SL09	AP012394	M	E1a2+(16261)	MSEA	Malaysia	Seletar		oran1259		170	Modern
SL23	AP012405	M	E1a2+(16261)	MSEA	Malaysia	Seletar		oran1259		170	Modern
SL24	AP012406	M	E1a2+(16261)	MSEA	Malaysia	Seletar		oran1259		170	Modern
SL29	AP012409	M	E1a2+(16261)	MSEA	Malaysia	Seletar		oran1259		170	Modern
IN5Q02	JX462685	M	M42b1b	Asia	India	-				171	Modern
IN5Q03	JX462696	M	M42'74	Asia	India	-				171	Modern
C003	KT587352	M	M74b2+8251@	MSEA	Cambodia	Seim Riep				172	Modern
C082	KT587431	M	M73b2	MSEA	Cambodia	Kampong Thom				172	Modern
C111	KT587460	M	M7c3c	MSEA	Cambodia	Seim Riep				172	Modern
C140	KT587489	M	M74b3a1	MSEA	Cambodia	Kampong Cham				172	Modern
C145	KT587494	M	M74b3a1	MSEA	Cambodia	Kampong Thom				172	Modern
C147	KT587496	M	M74b3a1	MSEA	Cambodia	Kampong Thom				172	Modern
C150	KT587499	M	M74b3a1	MSEA	Cambodia	Kampong Cham				172	Modern
C152	KT587501	M	M73b2	MSEA	Cambodia	Kampong Thom				172	Modern
C153	KT587502	M	M74a	MSEA	Cambodia	Kampong Thom				172	Modern
C161	KT587510	M	M74c	MSEA	Cambodia	Kampong Thom				172	Modern
C176	KT587525	M	M74b3a1	MSEA	Cambodia	Kampong Thom				172	Modern
C180	KT587529	M	M73b2	MSEA	Cambodia	Kampot				172	Modern
C189	KT587538	M	M73b1a	MSEA	Cambodia	Banteay Meanchey				172	Modern
C199	KT587548	M	M74b3a1	MSEA	Cambodia	Takeo				172	Modern
C213	KT587562	M	M74b2+8251@	MSEA	Cambodia	Oddar Meanchey				172	Modern
C233	KT587581	M	M74b2+8251@	MSEA	Cambodia	Oddar Meanchey				172	Modern
C261	KT587609	M	M73b2	MSEA	Cambodia	Banteay Meanchey				172	Modern
C299	KT587647	M	M73b1a	MSEA	Cambodia	Kampong Thom				172	Modern
CH2B14	HM030520	M	M74b3a	Asia	China	Yunnan				173	Modern
CH2B24	HM030539	M	M74a1	Asia	China	Hunan				173	Modern
CT107	MG272579	M	M7c3c	MSEA	Thailand	Centre	Tai-Kadai Southwestern Tai	CT1		174	Modern
CT111	MG272581	M	M7c3c	MSEA	Thailand	Centre	Tai-Kadai Southwestern Tai	CT1		174	Modern
CT113	MG272582	M	M74a1	MSEA	Thailand	Centre	Tai-Kadai Southwestern Tai	CT1		174	Modern
CT153	MG272602	M	M73a1	MSEA	Thailand	Centre	Tai-Kadai Southwestern Tai	CT1		174	Modern
CT203	MG272607	M	M73a1	MSEA	Thailand	Centre	Tai-Kadai Southwestern Tai	CT2		174	Modern
CT213	MG272612	R	R21	MSEA	Thailand	Centre	Tai-Kadai Southwestern Tai	CT2		174	Modern
CT355	MG272663	M	M74c	MSEA	Thailand	Centre	Tai-Kadai Southwestern Tai	CT3		174	Modern
CT403	MG272667	M	M73c	MSEA	Thailand	West	Tai-Kadai Southwestern Tai	CT4		174	Modern
CT609	MG272730	M	M73b1a	MSEA	Thailand	Centre	Tai-Kadai Southwestern Tai	CT6		174	Modern
TL127	MG272956	M	M74a1	MSEA	Thailand	North	Tai-Kadai Southwestern Tai	LU1		174	Modern
MAN11	MG672502	R	R21	MSEA	Thailand					174	Modern
MAN12	MG672503	R	R21	MSEA	Thailand					174	Modern
MAN9	MG672511	R	R21	MSEA	Thailand					174	Modern
A2YU101	KX456460	M	M74a1	MSEA	Thailand			Yuan		175	Modern
A2YU533	KX456573	M	M73c	MSEA	Thailand					175	Modern
A2YU652	KX456606	M	M74a1	MSEA	Thailand			Yuan		175	Modern
A4YU137	KX456652	M	M74a1	MSEA	Thailand			Yuan		175	Modern
BO107	KX456710	M	M74b2	MSEA	Thailand			Nyahkur		175	Modern
BO109	KX456711	M	M74b2	MSEA	Thailand			Nyahkur		175	Modern
BO133	KX456721	M	M74b2	MSEA	Thailand			Nyahkur		175	Modern
BO145	KX456727	M	M74b2	MSEA	Thailand			Nyahkur		175	Modern
BO147	KX456728	M	M74b2	MSEA	Thailand			Nyahkur		175	Modern
KM120	KX456834	M	M74b1a	MSEA	Thailand			Khon Mueang		175	Modern
KM129	KX456839	M	M74b3	MSEA	Thailand			Khon Mueang		175	Modern
KM142	KX456846	M	M74b1a	MSEA	Thailand			Khon Mueang		175	Modern
LAO407	KX456875	M	M74c	MSEA	Laos			Lao		175	Modern
LAO605	KX456926	M	M74c	MSEA	Laos			Lao		175	Modern
LAO612	KX456933	M	M74b1	MSEA	Laos			Lao		175	Modern
LW112	KX457003	M	M74b3	MSEA	Thailand			Lawa		175	Modern
LW146	KX457016	M	M74b3	MSEA	Thailand			Lawa		175	Modern
LW149	KX457018	M	M74b3	MSEA	Thailand			Lawa		175	Modern
MO133	KX457109	M	M73c	MSEA	Thailand					175	Modern
MO139	KX457112	M	M73c	MSEA	Thailand					175	Modern
MO141	KX457113	M	M73c	MSEA	Thailand					175	Modern
MON233	KX457130	M	M74a	MSEA	Thailand			Mon		175	Modern
MON247	KX457137	M	M74b1a	MSEA	Thailand			Mon		175	Modern
MON311	KX457145	M	M74b3	MSEA	Thailand			Mon		175	Modern
MON319	KX457149	M	M74b2+8251@	MSEA	Thailand					175	Modern
PCC105	KX457158	M	M74b3	MSEA	Thailand					175	Modern
PP139	KX457217	M	M74b1a	MSEA	Thailand					175	Modern
PP143	KX457219	M	M74b2+8251@	MSEA	Thailand					175	Modern
PUT117	KX457315	M	M74b1a	MSEA	Thailand			Phuan		175	Modern
PUT121	KX457317	M	M74b1a	MSEA	Thailand			Phuan		175	Modern
PUT139	KX457328	M	M74b1a	MSEA	Thailand			Phuan		175	Modern
RM101	KX457330	M	M73c	MSEA	Thailand					175	Modern
SU103	KX457479	M	M74b2+8251@	MSEA	Thailand					175	Modern
TN306	KX457556	M	M74b1a	MSEA	Thailand			H’tin		175	Modern
YA108	KX457622	M	M74b3a	MSEA	Thailand					175	Modern
YA118	KX457629	M	M74b3a	MSEA	Thailand					175	Modern
YA133	KX457640	M	M74b3a	MSEA	Thailand					175	Modern
FLP107	KY411495	R	P9a	ISEA	Philippines					176	Modern
HGDP00490	KF451044	M	Q1c1a1	Melanesia	Solomons	Bougainville			M	177	Modern
HGDP00491	KF451045	M	Q1c1a1	Melanesia	Solomons	Bougainville			M	177	Modern
HGDP00540	KF451075	M	Q3a1	Melanesia	PNG	N. lowlands	Middle Sepik	Papuan	M	177	Modern
HGDP00541	KF451076	M	Q3a1	Melanesia	PNG	N. lowlands	Middle Sepik	Papuan	M	177	Modern
HGDP00542	KF451077	M	Q3a1	Melanesia	PNG	N. lowlands	Middle Sepik	Papuan	M	177	Modern
HGDP00543	KF451078	R	P2a1+143	Melanesia	PNG	N. Lowlands	Middle Sepik	Papuan	M	177	Modern
HGDP00544	KF451079	M	Q1a1a1	Melanesia	PNG	N. lowlands	Outlier	Papuan	F	177	Modern
HGDP00545	KF451080	M	Q1	Melanesia	PNG	N. lowlands	Middle Sepik	Papuan	M	177	Modern
HGDP00546	KF451081	R	P1d1a	Melanesia	PNG	N. Lowlands	Middle Sepik	Papuan	M	177	Modern
HGDP00547	KF451082	M	Q3a1a	Melanesia	PNG	N. lowlands	Middle Sepik	Papuan	M	177	Modern
HGDP00548	KF451083	R	P1d3a1	Melanesia	PNG	E. Highlands		Papuan	M	177	Modern
HGDP00549	KF451084	M	Q1a1b	Melanesia	PNG	E.Highlands		Papuan	M	177	Modern
HGDP00550	KF451085	R	P1d1b1b	Melanesia	PNG	E. Highlands		Papuan	F	177	Modern
HGDP00551	KF451086	R	P1a1a	Melanesia	PNG	E. Highlands		Papuan	M	177	Modern
HGDP00552	KF451087	M	Q1l1	Melanesia	PNG	E.Highlands		Papuan	F	177	Modern
HGDP00553	KF451088	M	Q1a1a1b2	Melanesia	PNG	E.Highlands		Papuan	M	177	Modern
HGDP00554	KF451089	M	Q1a1a1b2	Melanesia	PNG	E.Highlands		Papuan	F	177	Modern
HGDP00555	KF451090	M	Q1g2a1	Melanesia	PNG	E.Highlands		Papuan	M	177	Modern
HGDP00556	KF451091	M	Q1g1a2	Melanesia	PNG	E.Highlands		Papuan	M	177	Modern
HGDP00656	KF451179	M	M27c	Melanesia	Solomons	Bougainville			F	177	Modern
HGDP00657	KF451180	M	M27c	Melanesia	Solomons	Bougainville			F	177	Modern
HGDP00658	KF451181	M	Q1c1a1	Melanesia	Solomons	Bougainville			F	177	Modern
HGDP00659	KF451182	M	Q1c1a1	Melanesia	Solomons	Bougainville			F	177	Modern
HGDP00660	KF451183	M	Q1c1a1	Melanesia	Solomons	Bougainville			F	177	Modern
HGDP00663	KF451186	M	Q1c1a1	Melanesia	Solomons	Bougainville			F	177	Modern
HGDP00664	KF451187	M	Q1c1a1	Melanesia	Solomons	Bougainville			F	177	Modern
HGDP00787	KF451307	M	Q1c1	Melanesia	Solomons	Bougainville			F	177	Modern
HGDP00789	KF451309	M	Q1c1a1	Melanesia	Solomons	Bougainville			M	177	Modern
HGDP00824	KF451342	M	Q1c1a1	Melanesia	Solomons	Bougainville			M	177	Modern
HGDP00826	KF451344	M	M27c	Melanesia	Solomons	Bougainville			F	177	Modern
HGDP00978	KF451492	M	Q1c1a1	Melanesia	Solomons	Bougainville			F	177	Modern
HGDP00979	KF451493	M	Q1c1a1	Melanesia	Solomons	Bougainville			F	177	Modern
HGDP01027	KF451536	M	Q1c1a1	Melanesia	Solomons	Bougainville			F	177	Modern
YE15	HM238218	M	M7c3c1a	Asia	Taiwan	Orchid Islands - Yami				178	Modern
TDC07	KC252341	M	E2b2	Asia	Taiwan					179	Modern
TDC08	KC252342	M	E1a1c	Asia	Taiwan					179	Modern
TDC10	KC252344	M	M7c3c	Asia	Taiwan					179	Modern
TDC11	KC252345	M	M7c3c	Asia	Taiwan					179	Modern
TDC14	KC252348	M	M7c3c+16295!	Asia	Taiwan					179	Modern
TDC16	KC252350	M	M7c3c	Asia	Taiwan					179	Modern
TDC18	KC252352	M	E1a1a1	Asia	Taiwan					179	Modern
TDC22	KC252356	M	E1a1a1	Asia	Taiwan					179	Modern
TDC28	KC252360	M	E1a1c	Asia	Taiwan					179	Modern
TDD01	KC252408	M	E1a1a1	Asia	Taiwan					179	Modern
TDD08	KC252413	M	E1a1a1	Asia	Taiwan					179	Modern
TDD09	KC252414	M	E1a1c	Asia	Taiwan					179	Modern
TDD21	KC252422	M	E1a1c	Asia	Taiwan					179	Modern
TDD23	KC252424	M	E1a1a1	Asia	Taiwan					179	Modern
TDD27	KC252427	M	M7c3c	Asia	Taiwan					179	Modern
TDD40	KC252437	M	E1a1a	Asia	Taiwan					179	Modern
TDD45	KC252441	M	E1a1c	Asia	Taiwan					179	Modern
TDD48	KC252443	M	E1a1a1	Asia	Taiwan					179	Modern
TDD49	KC252444	M	E2b2	Asia	Taiwan					179	Modern
TDD50	KC252445	M	E1a1c	Asia	Taiwan					179	Modern
TDD59	KC252453	M	E1a1a1	Asia	Taiwan					179	Modern
TDD75	KC252463	M	M7c3c	Asia	Taiwan					179	Modern
TDD78	KC252464	M	E1a1a1b	Asia	Taiwan					179	Modern
TDD85	KC252468	M	M7c3c	Asia	Taiwan					179	Modern
TW3I07	KC252469	M	M74a1	Asia	Taiwan	-				179	Modern
TDD89	KC252472	M	E1a1a1	Asia	Taiwan					179	Modern
TDD92	KC252475	M	E2b2	Asia	Taiwan					179	Modern
TDD95	KC252478	M	E1a1a1	Asia	Taiwan					179	Modern
TDS05	KC252488	M	E1a1a1b2	Asia	Taiwan					179	Modern
TDS06	KC252489	M	E2b2	Asia	Taiwan					179	Modern
TDS08	KC252491	M	M7c3c	Asia	Taiwan					179	Modern
TDS12	KC252495	M	E1a1c	Asia	Taiwan					179	Modern
TDS18	KC252501	M	M7c3c+16295!	Asia	Taiwan					179	Modern
TDS29	KC252509	M	M7c3c	Asia	Taiwan					179	Modern
TDS39	KC252518	M	E1a1a1	Asia	Taiwan					179	Modern
TDS53	KC252531	M	M7c3c	Asia	Taiwan					179	Modern
TDS63	KC252540	M	E1a1c	Asia	Taiwan					179	Modern
IHW9193	SS6004477	N	S2a2	Australasia	Australia			Australian	XY	180	Modern
IHW9118	SS6004478	M	M42a3	Australasia	Australia			Australian	XX	180	Modern
	KR074233	M	E1a1a1a	Asia	Saudi Arabia					181	Modern
VT2A13	GQ301875	M	M73b1a	MSEA	Vietnam	Binh Thuan				182	Modern
VT2A21	GQ301883	M	M73a1	MSEA	Vietnam	-				182	Modern
	MF055767	M	E1a1a1d1	Africa	Madagascar					183	Modern
	MF055801	M	E1a1a1d1	Africa	Madagascar					183	Modern
	MF055831	M	E1a1a1d1	Africa	Madagascar					183	Modern
	MF055833	M	E1a1a1d	Africa	Madagascar					183	Modern
	MF055843	M	E1a1a1d1	Africa	Madagascar					183	Modern
	MF055844	M	E1a1a1d1	Africa	Madagascar					183	Modern
	MF055862	M	E1a1a1d1	Africa	Madagascar					183	Modern
	MF055869	M	E1a1a1d1	Africa	Madagascar					183	Modern
	MF055872	M	E1a1a1d	Africa	Madagascar					183	Modern
	MF055906	M	E1a1a1d1	Africa	Madagascar					183	Modern
	MF055922	M	E1a1a1	Africa	Madagascar					183	Modern
	MF055952	M	E1a1a1d1	Africa	Madagascar					183	Modern
	MF055958	M	E1a1a1d1	Africa	Madagascar					183	Modern
	MF055977	M	E1a1a1d1	Africa	Madagascar					183	Modern
	MF055996	M	E1a1a1d1	Africa	Madagascar					183	Modern
	MF056002	M	E1a1a1d1	Africa	Madagascar					183	Modern
	MF056014	M	E1a1a1d1	Africa	Madagascar					183	Modern
	MF056048	M	E1a1a1d1	Africa	Madagascar					183	Modern
	MF056067	M	E1a1a1d1	Africa	Madagascar					183	Modern
	MF056068	M	E1a1a1d1	Africa	Madagascar					183	Modern
	MF056092	M	E1a1a1d1	Africa	Madagascar					183	Modern
	MF056094	M	E1a1a1d1	Africa	Madagascar					183	Modern
	MF056124	M	E1a1a1	Africa	Madagascar					183	Modern
	MF056136	M	E1a1a1d1	Africa	Madagascar					183	Modern
	MF056138	M	E1a1a1d	Africa	Madagascar					183	Modern
	MF056144	M	E1a1a1d	Africa	Madagascar					183	Modern
	MF056173	M	E1a1a1d1	Africa	Madagascar					183	Modern
	MF056174	M	E1a1a1d1	Africa	Madagascar					183	Modern
	MF056206	M	E1a1a1d1	Africa	Madagascar					183	Modern
	MF056216	M	E1a1a1d1	Africa	Madagascar					183	Modern
	MF056222	M	E1a1a1d1	Africa	Madagascar					183	Modern
	MF056226	M	E1a1a1d1	Africa	Madagascar					183	Modern
	MF056228	M	E1a1a1d1	Africa	Madagascar					183	Modern
	MF056242	M	E1a1a1d1	Africa	Madagascar					183	Modern
	MF056259	M	E1a1a1d1	Africa	Madagascar					183	Modern
	MF056282	M	E1a1a1	Africa	Madagascar					183	Modern
	MF056303	M	E1a1a1d1	Africa	Madagascar					183	Modern
	MF056308	M	E1a1a1d1	Africa	Madagascar					183	Modern
	MF056309	M	E1a1a1d1	Africa	Madagascar					183	Modern
	MF056375	M	E1a1a1d1	Africa	Madagascar					183	Modern
	MF056380	M	E1a1a1d1	Africa	Madagascar					183	Modern
	MF056420	M	E1a1a1d	Africa	Madagascar					183	Modern
	MF056440	M	E1a1a1d1	Africa	Madagascar					183	Modern
	MF056447	M	E1a1a1d1	Africa	Madagascar					183	Modern
	MF056448	M	E1a1a1d	Africa	Madagascar					183	Modern
	MF056462	M	E1a1a1d	Africa	Madagascar					183	Modern
	MF056478	M	E1a1a1d1	Africa	Madagascar					183	Modern
	MF056480	M	E1a1a1	Africa	Madagascar					183	Modern
	MF056491	M	E1a1a1d1	Africa	Madagascar					183	Modern
	MF056504	M	E1a1a1d1	Africa	Madagascar					183	Modern
	MF056509	M	E1a1a1d1	Africa	Madagascar					183	Modern
	MF056517	M	E1a1a1d1	Africa	Madagascar					183	Modern
	MF056590	M	E1a1a1d1	Africa	Madagascar					183	Modern
	MF056593	M	E1a1a1d1	Africa	Madagascar					183	Modern
	MF056626	M	E1a1a1d1	Africa	Madagascar					183	Modern
	MF056637	M	E1a1a1d1	Africa	Madagascar					183	Modern
	MF056639	M	E1a1a1d1	Africa	Madagascar					183	Modern
	MF056670	M	E1a1a1d	Africa	Madagascar					183	Modern
	MF056683	M	E1a1a1d1	Africa	Madagascar					183	Modern
	MF056687	M	E1a1a1d1	Africa	Madagascar					183	Modern
	MF056691	M	E1a1a1d1	Africa	Madagascar					183	Modern
	MF056720	M	E1a1a1d1	Africa	Madagascar					183	Modern
2301	MF056751	M	Q1d2	Africa	Madagascar					183	Modern
	MF056759	M	E1a1a1	Africa	Madagascar					183	Modern
	MF056787	M	E1a1a1d1	Africa	Madagascar					183	Modern
	MF056789	M	E1a1a1d1	Africa	Madagascar					183	Modern
	MF056792	M	E1a1a1	Africa	Madagascar					183	Modern
	MF056848	M	E1a1a1d1	Africa	Madagascar					183	Modern
	MF056858	M	E1a1a1d1	Africa	Madagascar					183	Modern
	MF056875	M	E1a1a1d	Africa	Madagascar					183	Modern
	MF056894	M	E1a1a1d1	Africa	Madagascar					183	Modern
	MF056923	M	E1a1a1d1	Africa	Madagascar					183	Modern
	MF056932	M	E1a1a1d1	Africa	Madagascar					183	Modern
	MF056937	M	E1a1a1d1	Africa	Madagascar					183	Modern
	MF056942	M	E1a1a1d1	Africa	Madagascar					183	Modern
	MF056944	M	E1a1a1d1	Africa	Madagascar					183	Modern
	MF056978	M	E1a1a1d1	Africa	Madagascar					183	Modern
	MF057001	M	E1a1a1d1	Africa	Madagascar					183	Modern
	MF057005	M	E1a1a1d1	Africa	Madagascar					183	Modern
	MF057007	M	E1a1a1d1	Africa	Madagascar					183	Modern
	MF057010	M	E1a1a1d1	Africa	Madagascar					183	Modern
	MF057018	M	E1a1a1d1	Africa	Madagascar					183	Modern
	MF057024	M	E1a1a1d	Africa	Madagascar					183	Modern
	MF057044	M	E1a1a1d1	Africa	Madagascar					183	Modern
	MF057045	M	E1a1a1	Africa	Madagascar					183	Modern
	MF057058	M	E1a1a1d1	Africa	Madagascar					183	Modern
	MF057078	M	E1a1a1	Africa	Madagascar					183	Modern
2634	MF057084	M	Q1d2	Africa	Madagascar					183	Modern
	MF057090	M	E1a1a1	Africa	Madagascar					183	Modern
	MF057114	M	E1a1a1d1	Africa	Madagascar					183	Modern
	MF057131	M	E1a1a1d1	Africa	Madagascar					183	Modern
	MF057134	M	E1a1a1d1	Africa	Madagascar					183	Modern
	MF057163	M	E1a1a1d1	Africa	Madagascar					183	Modern
	MF057185	M	E1a1a1d1	Africa	Madagascar					183	Modern
	MF057197	M	E1a1a1d1	Africa	Madagascar					183	Modern
	MF057214	M	E1a1a1d1	Africa	Madagascar					183	Modern
	MF057303	M	E1a1a1d1	Africa	Madagascar					183	Modern
	MF057306	M	E1a1a1d1	Africa	Madagascar					183	Modern
	MF057358	M	E1a1a1	Africa	Madagascar					183	Modern
	MF057366	M	E1a1a1d	Africa	Madagascar					183	Modern
	MF057371	M	E1a1a1d1	Africa	Madagascar					183	Modern
	MF057410	M	E1a1a1d1	Africa	Madagascar					183	Modern
	MF057429	M	E1a1a1d	Africa	Madagascar					183	Modern
	MF057499	M	E1a1a1d1	Africa	Madagascar					183	Modern
	MF057547	M	E1a1a1d1	Africa	Madagascar					183	Modern
	MF057552	M	E1a1a1d	Africa	Madagascar					183	Modern
	MF057562	M	E1a1a1d1	Africa	Madagascar					183	Modern
	MF057570	M	E1a1a1d1	Africa	Madagascar					183	Modern
	MF057589	M	E1a1a1d1	Africa	Madagascar					183	Modern
	MF057595	M	E1a1a1d1	Africa	Madagascar					183	Modern
	MF057597	M	E1a1a1d1	Africa	Madagascar					183	Modern
1240	MF057608	M	Q1d2	Africa	Madagascar					183	Modern
	MF057611	M	E1a1a1d1	Africa	Madagascar					183	Modern
	MF057613	M	E1a1a1d1	Africa	Madagascar					183	Modern
	MF057647	M	E1a1a1d1	Africa	Madagascar					183	Modern
	MF057680	M	E1a1a1d1	Africa	Madagascar					183	Modern
	MF057684	M	E1a1a1d1	Africa	Madagascar					183	Modern
	MF057685	M	E1a1a1	Africa	Madagascar					183	Modern
	MF057701	M	E1a1a1d	Africa	Madagascar					183	Modern
	MF057746	M	E1a1a1	Africa	Madagascar					183	Modern
	MF057757	M	E1a1a1	Africa	Madagascar					183	Modern
	MF057768	M	E1a1a1	Africa	Madagascar					183	Modern
	MF057772	M	E1a1a1	Africa	Madagascar					183	Modern
	MF057774	M	E1a1a1	Africa	Madagascar					183	Modern
	MF057791	M	E1a1a1	Africa	Madagascar					183	Modern
	MF057804	M	E1a1a1	Africa	Madagascar					183	Modern
	MF057812	M	E1a1a1	Africa	Madagascar					183	Modern
	MF057816	M	E1a1a1	Africa	Madagascar					183	Modern
	MF057817	M	E1a1a1	Africa	Madagascar					183	Modern
	MF057826	M	E1a1a1	Africa	Madagascar					183	Modern
	MF057855	M	E1a1a1	Africa	Madagascar					183	Modern
	MF057873	M	E1a1a1d	Africa	Madagascar					183	Modern
	MF057892	M	E1a1a1	Africa	Madagascar					183	Modern
	MF057899	M	E1a1a1	Africa	Madagascar					183	Modern
	MF057901	M	E1a1a1	Africa	Madagascar					183	Modern
	MF057902	M	E1a1a1	Africa	Madagascar					183	Modern
	MF057907	M	E1a1a1	Africa	Madagascar					183	Modern
	MF057913	M	E1a1a1	Africa	Madagascar					183	Modern
	MF057926	M	E1a1a1	Africa	Madagascar					183	Modern
	MF057957	M	E1a1a1	Africa	Madagascar					183	Modern
	MF057958	M	E1a1a1	Africa	Madagascar					183	Modern
	MF057965	M	E1a1a1	Africa	Madagascar					183	Modern
	MF057984	M	E1a1a1	Africa	Madagascar					183	Modern
	MF057998	M	E1a1a1	Africa	Madagascar					183	Modern
	MF058000	M	E1a1a1	Africa	Madagascar					183	Modern
	MF058009	M	E1a1a1	Africa	Madagascar					183	Modern
	MF058015	M	E1a1a1	Africa	Madagascar					183	Modern
	MF058019	M	E1a1a1	Africa	Madagascar					183	Modern
	MF058022	M	E1a1a1	Africa	Madagascar					183	Modern
	MF058031	M	E1a1a1	Africa	Madagascar					183	Modern
	MF058057	M	E1a1a1	Africa	Madagascar					183	Modern
	MF058062	M	E1a1a1	Africa	Madagascar					183	Modern
	MF058063	M	E1a1a1	Africa	Madagascar					183	Modern
	MF058109	M	E1a1a1	Africa	Madagascar					183	Modern
	MF058129	M	E1a1a1	Africa	Madagascar					183	Modern
687	MF058135	M	Q1d2	Africa	Madagascar					183	Modern
792	MF058240	M	Q1d2	Africa	Madagascar					183	Modern
	MF058268	M	E1a1a1	Africa	Madagascar					183	Modern
	MF058285	M	E1a1a1	Africa	Madagascar					183	Modern
	MF058300	M	E1a1a1	Africa	Madagascar					183	Modern
	MF058305	M	E1a1a1	Africa	Madagascar					183	Modern
	MF058314	M	E1a1a1	Africa	Madagascar					183	Modern
	MF058316	M	E1a1a1d	Africa	Madagascar					183	Modern
	MF058321	M	E1a1a1	Africa	Madagascar					183	Modern
	MF058328	M	E1a1a1	Africa	Madagascar					183	Modern
	MF058337	M	E1a1a1	Africa	Madagascar					183	Modern
	MF058362	M	E1a1a1	Africa	Madagascar					183	Modern
	MF058388	M	E1a1a1	Africa	Madagascar					183	Modern
	MF058390	M	E1a1a1	Africa	Madagascar					183	Modern
	MF058404	M	E1a1a1	Africa	Madagascar					183	Modern
	MF058406	M	E1a1a1	Africa	Madagascar					183	Modern
	MF058415	M	E1a1a1d	Africa	Madagascar					183	Modern
	MF058416	M	E1a1a1	Africa	Madagascar					183	Modern
	MF058426	M	E1a1a1	Africa	Madagascar					183	Modern
	MF058444	M	E1a1a1	Africa	Madagascar					183	Modern
	MF058452	M	E1a1a1	Africa	Madagascar					183	Modern
	MF058453	M	E1a1a1	Africa	Madagascar					183	Modern
	MF058462	M	E1a1a1	Africa	Madagascar					183	Modern
	MF058463	M	E1a1a1	Africa	Madagascar					183	Modern
	MF058474	M	E1a1a1d1	Africa	Madagascar					183	Modern
	MF058476	M	E1a1a1	Africa	Madagascar					183	Modern
	MF058516	M	E1a1a1d	Africa	Madagascar					183	Modern
	MF058567	M	E1a1a1	Africa	Madagascar					183	Modern
	MF058570	M	E1a1a1	Africa	Madagascar					183	Modern
TRO122	DQ372870	R	P2a	Melanesia	PNG					184	Modern
TRO122	DQ372872	R	P2a	Melanesia	PNG					184	Modern
	DQ372876	M	M7c3c2	Micronesia	Majuro Atoll					184	Modern
PO332	DQ372879	M	M28a1a	Melanesia	Vanuatu					184	Modern
PO392	DQ372880	M	Q1b1a	Melanesia	Vanuatu					184	Modern
MO304	DQ372882	M	Q1b1a	Melanesia	Vanuatu					184	Modern
T726	DQ372883	M	M28a1	Melanesia	Vanuatu					184	Modern
CI153	DQ372884	M	Q1i1a1	Polynesia	Cook Islands					184	Modern
WS72	DQ372885	M	Q1i1a1	Polynesia	Samoa					184	Modern
ac37	HQ700841	M	E1a1b1	Micronesia	Guam					185	Modern
3842gp	HQ700842	M	E1a1b	Micronesia	Guam					185	Modern
3854gp	HQ700843	M	E1a1b	Micronesia	Guam					185	Modern
42gp	HQ700844	M	E1a1b	Micronesia	Guam					185	Modern
3781gp	HQ700845	M	E1a1b	Micronesia	Guam					185	Modern
289gp	HQ700846	M	E1a1b	Micronesia	Guam					185	Modern
200gp	HQ700847	M	E1a1b1	Micronesia	Guam					185	Modern
3841gp	HQ700848	M	E1a1b1	Micronesia	Guam					185	Modern
37gp	HQ700849	M	E1a1b	Micronesia	Guam					185	Modern
198gp	HQ700850	M	E1a1b1	Micronesia	Guam					185	Modern
3873gp	HQ700851	M	E1a1b1	Micronesia	Guam					185	Modern
141gp	HQ700852	M	E1a1b	Micronesia	Guam					185	Modern
3843gp	HQ700853	M	E2a	Micronesia	Guam					185	Modern
255gp	HQ700854	M	E2a	Micronesia	Guam					185	Modern
201gp	HQ700855	M	E2a	Micronesia	Guam					185	Modern
238gp	HQ700856	M	E2a	Micronesia	Guam					185	Modern
pdc38	HQ700857	M	E2a	Micronesia	Guam					185	Modern
3906gp	HQ700858	M	E2a	Micronesia	Guam					185	Modern
214gp	HQ700859	M	E2a	Micronesia	Guam					185	Modern
3767gp	HQ700860	M	E2a	Micronesia	Guam					185	Modern
278gp	HQ700861	M	E2a	Micronesia	Guam					185	Modern
3851gp	HQ700862	M	E2a	Micronesia	Guam					185	Modern
ac20	HQ700863	M	E2a	Micronesia	Guam					185	Modern
113gp	HQ700864	M	E2a	Micronesia	Guam					185	Modern
3882gp	HQ700865	M	E2a	Micronesia	Guam					185	Modern
203gp	HQ700866	M	E2a	Micronesia	Guam					185	Modern
3785gp	HQ700867	M	E2a	Micronesia	Guam					185	Modern
3831gp	HQ700868	M	E2a	Micronesia	Guam					185	Modern
3860gp	HQ700869	M	E2a	Micronesia	Guam					185	Modern
3872gp	HQ700870	M	E2a	Micronesia	Guam					185	Modern
BU3E04	JX289100	M	M74b2+8251@	MSEA	Myanmar	Bago				186	Modern
BU3E14	JX289120	M	M74b1a	MSEA	Myanmar	Rakhine State				186	Modern
IN289	GQ119012	M	M73b1a	ISEA	Indonesia					187	Modern
VN048	GQ119017	M	M73a1	MSEA	Vietnam					187	Modern
PH101	GQ119018	M	M7c3c+16295!	ISEA	Philippines					187	Modern
PH138	GQ119023	M	M7c3c	ISEA	Philippines					187	Modern
PH161	GQ119026	R	P9a	ISEA	Philippines					187	Modern
PH182	GQ119027	M	E1a1	ISEA	Philippines					187	Modern
PH285	GQ119036	R	P10	ISEA	Philippines					187	Modern
PH346	GQ119039	M	M73a	ISEA	Philippines					187	Modern
PH365	GQ119043	M	E2a1a	ISEA	Philippines					187	Modern
PH426	GQ119047	M	E2a1a	ISEA	Philippines					187	Modern
	SSM041	M	M7c3c+16295!	MSEA	Malaysia					188	Modern
	SSM057	M	M7c3c+16295!	MSEA	Malaysia					188	Modern
	SSM076	M	M7c3c+16295!	MSEA	Malaysia					188	Modern
	SSM086	M	M7c3c+16295!	MSEA	Malaysia					188	Modern
CH2S01	HM357818	M	M74a1	Asia	China	Guangxi				189	Modern
CA3A41	KC505111	M	M73b1a	MSEA	Cambodia	Kratie				190	Modern
CA3A42	KC505112	M	M74c	MSEA	Cambodia	Ratanakiri				190	Modern
Moken27	GU810007	M	E1a1a1	MSEA	Thailand	Mergui Archipelago		Moken		Direct submission	Modern
UrakLawoi6	GU810031	M	E1a1a1	MSEA	Thailand			Urak Lawoi’		Direct submission	Modern
UrakLawoi99	GU810035	M	E1a1a1	MSEA	Thailand			Urak Lawoi’		Direct submission	Modern
UrakLawoi100	GU810036	M	E1a1a1	MSEA	Thailand			Urak Lawoi’		Direct submission	Modern
UrakLawoi140	GU810040	M	E1a1a1	MSEA	Thailand			Urak Lawoi’		Direct submission	Modern
UrakLawoi200	GU810041	M	E1a1a1	MSEA	Thailand			Urak Lawoi’		Direct submission	Modern
Thai178	GU810063	M	E2b1	MSEA	Thailand					Direct submission	Modern
Thai179	GU810064	M	E2b1	MSEA	Thailand					Direct submission	Modern
Thai223	GU810070	M	E2b1	MSEA	Thailand					Direct submission	Modern
Thao06	MH177810	M	E1a1	MSEA	Thailand					Direct submission	Modern
IN256	FJ428235	M	E1a1b3	Unknown	Unknown					Direct submission	Modern
IN104	FJ428236	M	E1a2	Unknown	Unknown					Direct submission	Modern

## Sheet: Table_S3_M
ML									rho statistics						BEAST Bayesian Skyline						BEAST Bayesian Skyline Fu et al.					BEAST Constant Size						BEAST BayesianSkyline Fu
	ML	SE	age with 95% CI		Fu 2.67					Rho	Sigma	age with 95% CI				mean	stdev	age with 95% HPD interval			mean	stdev	age with 95% HPD interval				mean	stdev	age with 95% HPD interval
L3	27.1116	1.5567	82.9 (72.53;93.44)		61.2877	57.7687	64.8068		L3	24.95	2.01	75.53 (62.37;89.02)			tmrca(L3)	75.0992	8.7553	75.10 [58.97;92.55]			60.4422	7.1209	60.44 [ 46.83, 74.17]			tmrca(L3)	85.5805	9.6003	85.58 [68.11, 104.95]			tmrca(L3)
M	23.6302	1.14807	71.09 (63.59;78.69)		53.4176	50.8223	56.0129		M	20.67	1.66	61.25 (50.69;72.07)			tmrca(M)	66.6747	7.0878	66.67 [53.40;80.62]			53.7965	6.0177	53.80 [ 42.51, 65.80]			tmrca(M)	76.1684	8.1427	76.17 [60.86, 92.10]			tmrca(M)
M7c3c	2.22047	0.214047	5.8 (4.69;6.92)		5.01952	4.53565	5.50339		M7c3c	2.22	0.25	5.8 (4.5;7.11)			tmrca(M7c3c)	17.7565	3.0412	17.76 [12.32;23.90]			14.4675	2.5915	14.47 [ 10.02, 19.84]			tmrca(M7c3c)	18.0735	3.6081	18.07 [11.44, 25.17]			tmrca(M7c3c)
M7c3c1	1.80927	0.291882	4.71 (3.21;6.23)		4.08998	3.43016	4.7498		M7c3c1	4.86	1.63	12.98 (4.33;22.05)			tmrca(M7c3c1)	9.0736	2.55	9.07 [4.51;14.23]			7.5125	2.1566	7.51 [ 3.62, 11.81]			tmrca(M7c3c1)	8.8888	2.7565	8.89 [3.76, 14.13]			tmrca(M7c3c1)
M7c3c1a	1.28842	0.350258	3.34 (1.55;5.15)		2.91256	2.12078	3.70435		M7c3c1a	3.17	1.24	8.35 (1.91;15.05)			tmrca(M7c3c1a)	5.9615	1.9	5.96 [2.62;9.71]			4.977	1.5817	4.98 [ 2.10, 8.14]			tmrca(M7c3c1a)	5.7063	2.0231	5.71 [2.12, 9.56]			tmrca(M7c3c1a)
M7c3c2	0.877222	0.330799	2.27 (0.59;3.96)		1.98302	1.23523	2.73082		M7c3c2	1.07	0.45	2.77 (0.48;5.09)			tmrca(M7c3c2)	5.2193	1.4633	5.22 [2.75;8.16]			4.3776	1.2812	4.38 [ 2.06, 6.87]			tmrca(M7c3c2)	4.5682	1.5474	4.57 [1.92, 7.66]			tmrca(M7c3c2)
M7c3c+16295@	1.56255	0.369717	4.06 (2.16;5.98)		3.53226	2.69649	4.36803		M7c3c+16295@	1.68	0.45	4.37 (2.06;6.71)			tmrca(M7c3c+16295@)	8.9376	2.8362	8.94 [4.18;14.69]			7.1715	2.2694	7.17 [ 3.57, 11.93]			tmrca(M7c3c+16295@)	8.2236	2.7958	8.22 [3.45, 13.72]			tmrca(M7c3c+16295@)
M7c3c3	0.60309	0.603222	1.55 (0;4.65)		1.36333	-0.000299099	2.72695		M7c3c3	1.25	0.9	3.24 (0;7.93)			tmrca(M7c3c3)	3.7737	1.7831	3.77 [0.55;7.12]			3.0965	1.515	3.10 [ 0.71, 6.09]			tmrca(M7c3c3)	3.1354	1.6588	3.14 [0.42, 6.45]			tmrca(M7c3c3)
M7c3c4	2.00116	0.252964	5.22 (3.91;6.54)		4.52377	3.95192	5.09561		M7c3c4	3.29	0.82	8.68 (4.38;13.08)			tmrca(M7c3c4)	7.1374	2.2038	7.14 [3.47;11.85]			5.9251	1.6664	5.93 [ 2.95, 9.18]			tmrca(M7c3c4)	7.0201	2.0865	7.02 [3.23, 11.20]			tmrca(M7c3c4)
M7c3c5	0.822395	1.01186	2.12 (0;7.37)		1.85908	-0.428291	4.14646		M7c3c5	1.25	0.56	3.24 (0.39;6.14)			tmrca(M7c3c5)	1.4933	1.0408	1.49 [0.04;3.54]			1.1414	0.7365	1.14 [ 0.08, 2.55]			tmrca(M7c3c5)	1.1149	0.7942	1.11 [0.03, 2.65]			tmrca(M7c3c5)
M7c3c6	1.17877	0.914563	3.05 (0;7.81)		2.66468	0.597251	4.73212		M7c3c6	1.25	0.92	3.24 (0;8.04)			tmrca(M7c3c6)	4.2213	1.6466	4.22 [1.37;7.53]			3.4496	1.3641	3.45 [ 1.23, 6.21]			tmrca(M7c3c6)	3.571	1.5427	3.57 [1.03, 6.70]			tmrca(M7c3c6)
M7c3c7	0.904635	0.408634	2.34 (0.27;4.44)		2.04499	1.12124	2.96874		M7c3c7	0.75	0.43	1.93 (0;4.14)			tmrca(M7c3c7)	3.0707	1.3695	3.07 [0.54;5.55]			2.449	1.1775	2.45 [ 0.68, 4.78]			tmrca(M7c3c7)	2.358	1.1608	2.36 [0.52, 4.66]			tmrca(M7c3c7)
E	11.212	2.12101	31.39 (19.17;44.19)		25.3455	20.5508	30.1402		E	9.69	2.15	26.84 (14.7;39.62)			tmrca(E)	35.0994	5.6914	35.10 [24.57;46.45]			28.4312	4.892	28.43 [ 18.94, 38.13]			tmrca(E)	37.4824	6.2972	37.48 [25.67, 50.06]			tmrca(E)
E1/E1a	5.29074	1.92642	14.18 (3.93;25)		11.9601	7.60529	16.3149		E1/E1a	6.04	1.61	16.28 (7.58;25.38)			tmrca(E1a)	22.5499	3.5409	22.55 [16.13;29.64]			18.2678	3.1129	18.27 [ 12.52, 24.25]			tmrca(E1a)	23.5474	4.0808	23.55 [16.18, 31.76]			tmrca(E1a)
E1a1	3.20734	0.467011	8.45 (5.99;10.95)		7.25042	6.19471	8.30613		E1a1	4.86	1.54	12.98 (4.8;21.54)			tmrca(E1a1)	18.4271	2.7099	18.43 [13.40;23.96]			15.0827	2.32	15.08 [ 10.73, 19.48]			tmrca(E1a1)	18.6514	3.1018	18.65 [12.97, 24.84]			tmrca(E1a1)
E1a1a	2.68649	0.505928	7.05 (4.41;9.73)		6.073	4.92932	7.21669		E1a1a	4.21	1.46	11.19 (3.5;19.22)			tmrca(E1a1a)	15.9703	2.2733	15.97 [11.89;20.65]			13.0368	1.9635	13.04 [ 9.41, 16.93]			tmrca(E1a1a)	15.5173	2.5439	15.52 [10.86, 20.60]			tmrca(E1a1a)
E1a1a1	2.4946	0.311341	6.53 (4.91;8.17)		5.63922	4.93541	6.34302		E1a1a1	3.26	1.08	8.59 (2.96;14.42)			tmrca(E1a1a1)	14.5512	2.0143	14.55 [10.79;18.58]			11.8343	1.7451	11.83 [ 8.34, 15.13]			tmrca(E1a1a1)	13.7498	2.1811	13.75 [9.79, 18.15]			tmrca(E1a1a1)
E1a1a1a	1.97375	0.311341	5.15 (3.54;6.77)		4.4618	3.75799	5.1656		E1a1a1a	1.81	0.38	4.71 (2.76;6.7)			tmrca(E1a1a1a)	9.2846	1.855	9.28 [5.92;12.96]			7.6383	1.5347	7.64 [ 4.98, 10.76]			tmrca(E1a1a1a)	8.4901	1.7895	8.49 [5.26, 12.20]			tmrca(E1a1a1a)
E1a1a1b	1.34325	0.369717	3.48 (1.59;5.4)		3.0365	2.20073	3.87227		E1a1a1b	1.59	0.75	4.13 (0.31;8.05)			tmrca(E1a1a1b)	6.9875	1.9408	6.99 [3.64;10.88]			5.6197	1.5547	5.62 [ 2.91, 8.84]			tmrca(E1a1a1b)	6.2692	1.8603	6.27 [3.07, 9.97]			tmrca(E1a1a1b)
E1a1a1b2	0.274132	0.836728	0.7 (0;4.99)		0.619694	-1.27179	2.51118		E1a1a1b2	0.7	0.7	1.8 (0;5.41)			tmrca(E1a1a1b2)	3.1984	1.1683	3.20 [1.03;5.46]			2.5577	1.0112	2.56 [ 0.83, 4.48]			tmrca(E1a1a1b2)	2.5767	1.0876	2.58 [0.85, 4.74]			tmrca(E1a1a1b2)
E1a1a1c	0.383784	0.272423	0.99 (0;2.37)		0.867572	0.251741	1.4834		E1a1a1c	0.33	0.24	0.85 (0;2.07)			tmrca(E1a1a1c)	3.2179	1.4956	3.22 [0.50;6.03]			2.6147	1.1984	2.61 [ 0.69, 5.01]			tmrca(E1a1a1c)	2.6848	1.2469	2.68 [0.73, 5.11]			tmrca(E1a1a1c)
E1a1a1d	1.12394	0.252964	2.91 (1.62;4.21)		2.54075	1.9689	3.11259		E1a1a1d	1.6	0.9	4.16 (0;8.88)			tmrca(E1a1a1d)	10.1346	1.6875	10.13 [7.07;13.54]			8.2902	1.3949	8.29 [ 5.89, 11.20]			tmrca(E1a1a1d)	9.2853	1.669	9.29 [6.28, 12.65]			tmrca(E1a1a1d)
E1a1a1d1	0.60309	0.0778351	1.55 (1.16;1.95)		1.36333	1.18738	1.53928		E1a1a1d1	0.68	0.1	1.75 (1.25;2.26)			tmrca(E1a1a1d1)	8.5116	1.3817	8.51 [6.05;11.40]			7.0301	1.1675	7.03 [ 4.86, 9.41]			tmrca(E1a1a1d1)	7.7134	1.3568	7.71 [5.27, 10.48]			tmrca(E1a1a1d1)
E1a1a1d1a	0.274132	0.15567	0.7 (0;1.49)		0.619694	0.267791	0.971598		E1a1a1d1a	0.33	0.24	0.85 (0;2.07)			tmrca(E1a1a1d1a)	2.4049	0.9705	2.40 [0.74;4.29]			1.8452	0.8468	1.85 [ 0.48, 3.51]			tmrca(E1a1a1d1a)	1.8639	0.841	1.86 [0.46, 3.47]			tmrca(E1a1a1d1a)
E1a1a1d1b	0.52085	0.0778351	1.34 (0.95;1.74)		1.17742	1.00147	1.35337		E1a1a1d1b	1.67	0.67	4.34 (0.92;7.85)			tmrca(E1a1a1d1b)	4.2444	1.2002	4.24 [1.98;6.61]			3.5524	1.093	3.55 [ 1.66, 5.81]			tmrca(E1a1a1d1b)	3.7019	1.2548	3.70 [1.54, 6.20]			tmrca(E1a1a1d1b)
E1a1b	2.60425	0.408634	6.83 (4.7;8.99)		5.88709	4.96335	6.81084		E1a1b	2.23	0.4	5.83 (3.75;7.93)			tmrca(E1a1b)	11.2288	2.5355	11.23 [6.56;16.19]			9.2876	2.0595	9.29 [ 5.61, 13.30]			tmrca(E1a1b)	10.6254	2.4367	10.63 [6.27, 15.51]			tmrca(E1a1b)
E1a1b1	0.740156	0.369717	1.91 (0.04;3.8)		1.67317	0.837403	2.50894		E1a1b1	0.6	0.35	1.55 (0;3.33)			tmrca(E1a1b1)	3.2531	1.3068	3.25 [0.92;5.92]			2.4835	1.0926	2.48 [ 0.68, 4.66]			tmrca(E1a1b1)	2.4612	1.1975	2.46 [0.57, 4.86]			tmrca(E1a1b1)
E1a1c	0.575677	0.311341	1.48 (0;3.07)		1.30136	0.597551	2.00516		E1a1c	0.67	0.3	1.73 (0.21;3.26)			tmrca(E1a1c)	5.2396	1.7167	5.24 [2.23;8.72]			4.2437	1.4399	4.24 [ 1.83, 7.10]			tmrca(E1a1c)	4.4358	1.6806	4.44 [1.76, 7.95]			tmrca(E1a1c)
E1a2	2.46719	2.43235	6.46 (0;19.68)		5.57725	0.0787545	11.0757		E1a2	4.13	1.3	10.97 (4.11;18.09)			tmrca(E1a2)	13.758	2.5987	13.76 [8.62;18.78]			11.1626	2.3234	11.16 [ 7.10, 15.86]			tmrca(E1a2)	13.3928	2.754	13.39 [8.16, 18.65]			tmrca(E1a2)
E1a2+16261	1.97375	0.272423	5.15 (3.74;6.57)		4.4618	3.84597	5.07763		E1a2+16261	3.21	0.87	8.46 (3.91;13.13)			tmrca(E1a2+16261)	11.4667	2.1815	11.47 [7.27;15.71]			9.2457	1.9286	9.25 [ 5.92, 13.31]			tmrca(E1a2+16261)	10.8919	2.1715	10.89 [7.04, 15.32]			tmrca(E1a2+16261)
E1a2a	1.72703	0.252964	4.49 (3.19;5.81)		3.90407	3.33223	4.47592		E1a2a	3.18	0.9	8.38 (3.67;13.21)			tmrca(E1a2a)	9.0473	1.9288	9.05 [5.60;12.98]			7.4511	1.6086	7.45 [ 4.63, 10.75]			tmrca(E1a2a)	8.6085	1.7816	8.61 [5.52, 12.26]			tmrca(E1a2a)
E1a2a1	1.34325	0.311341	3.48 (1.89;5.09)		3.0365	2.33269	3.74031		E1a2a1	1.6	0.57	4.16 (1.24;7.13)			tmrca(E1a2a1)	4.6468	1.4063	4.65 [2.11;7.47]			3.9306	1.3015	3.93 [ 1.77, 6.57]			tmrca(E1a2a1)	4.2789	1.4379	4.28 [1.83, 7.19]			tmrca(E1a2a1)
E1a2a3	0.274132	0.15567	0.7 (0;1.49)		0.619694	0.267791	0.971598		E1a2a3	0.46	0.34	1.18 (0;2.92)			tmrca(E1a2a3)	3.371	1.0726	3.37 [1.44;5.55]			2.6879	0.895	2.69 [ 1.10, 4.43]			tmrca(E1a2a3)	2.6809	0.8992	2.68 [1.09, 4.47]			tmrca(E1a2a3)
E2	4.3587	1.67346	11.6 (2.79;20.85)		9.85314	6.07017	13.6361		E2	3.1	0.74	8.16 (4.29;12.12)			tmrca(E2)	16.6487	2.9266	16.65 [11.35;22.57]			13.599	2.6305	13.60 [ 8.62, 18.49]			tmrca(E2)	16.6221	3.5414	16.62 [10.38, 23.75]			tmrca(E2)
E2a	1.75444	0.252964	4.57 (3.26;5.88)		3.96604	3.3942	4.53789		E2a	1.66	0.25	4.32 (3.03;5.61)			tmrca(E2a)	10.9561	2.3132	10.96 [6.92;15.62]			8.9849	1.9706	8.98 [ 5.48, 12.99]			tmrca(E2a)	10.3301	2.3159	10.33 [6.44, 15.21]			tmrca(E2a)
E2a1	1.34325	0.758892	3.48 (0;7.44)		3.0365	1.32097	4.75203		E2a1	3	1.14	7.89 (1.98;14.02)			tmrca(E2a1)	4.3198	1.6244	4.32 [1.46;7.54]			3.8028	1.4393	3.80 [ 1.29, 6.58]			tmrca(E2a1)	4.0438	1.5794	4.04 [1.32, 7.21]			tmrca(E2a1)
E2a3	0.466024	0.934022	1.2 (0;6.01)		1.05348	-1.05794	3.1649		E2a3	0.4	0.28	1.03 (0;2.45)			tmrca(E2a1a)	1.5915	0.877	1.59 [0.29;3.41]			1.7495	1.0545	1.75 [ 0.14, 3.81]			tmrca(E2a3)	2.1022	1.0429	2.10 [0.45, 4.22]			tmrca(E2a2)
E2b	1.80927	0.544846	4.71 (1.91;7.56)		4.08998	2.85832	5.32164		E2b	1.93	0.58	5.03 (2.05;8.07)			tmrca(E2b)	11.4161	2.6667	11.42 [6.48;16.58]			9.0094	2.2523	9.01 [ 4.97, 13.51]			tmrca(E2b)	10.5957	2.758	10.60 [5.66, 16.01]			tmrca(E2b)
E2b2	1.23359	0.583763	3.2 (0.23;6.22)		2.78862	1.46899	4.10826		E2b2	2	1.1	5.22 (0;11.04)			tmrca(E2b2)	5.2419	1.815	5.24 [2.26;9.19]			4.2921	1.4334	4.29 [ 1.84, 7.10]			tmrca(E2b2)	4.4819	1.7058	4.48 [1.49, 7.86]			tmrca(E2b2)
M14	20.1761	2.49072	59.63 (43.96;75.9)		45.6095	39.979	51.2399		M14	16	2.83	46.18 (29.11;64.14)			tmrca(M14)	51.9619	7.9557	51.96 [36.52;67.37]			42.0848	6.4851	42.08 [ 29.93, 55.01]			tmrca(M14)	56.6508	8.4793	56.65 [40.78, 74.03]			tmrca(M14)
M15'16	22.7804	1.28428	68.24 (59.91;76.71)		51.4966	48.5934	54.3998		M15'16	21.75	3.07	64.81 (45.34;85.15)			tmrca(M15'16)	58.5692	6.8084	58.57 [45.22;72.16]			47.5196	5.7891	47.52 [ 36.73, 59.37]			tmrca(M15'16)	63.9999	8.4006	64.00 [48.23, 80.91]			tmrca(M15'16)
M15	13.1309	2.02371	37.23 (25.29;49.67)		29.6833	25.1086	34.2581		M15	11	2.35	30.75 (17.29;44.94)			tmrca(M15)	31.8966	6.5348	31.90 [19.90;44.96]			25.6822	5.5578	25.68 [ 14.89, 36.47]			tmrca(M15)	35.8481	7.1452	35.85 [22.13, 49.94]			tmrca(M15)
M16	0.52085	0.350258	1.34 (0;3.13)		1.17742	0.385636	1.9692		M16	0.5	0.5	1.29 (0;3.84)			tmrca(M16)	1.8631	1.3787	1.86 [0.03;4.45]			1.4728	1.1415	1.47 [ 0.03, 3.72]			tmrca(M16)	1.6933	1.3642	1.69 [0.02, 4.36]			tmrca(M16)
M25	3.23476	0.972939	8.53 (3.44;13.76)		7.31239	5.11299	9.51179		M25	2.89	0.85	7.6 (3.17;12.14)			tmrca(M25)	10.7104	3.2935	10.71 [4.90;17.00]			8.5574	2.4491	8.56 [ 4.24, 13.27]			tmrca(M25)	10.4362	3.0769	10.44 [4.76, 16.28]			tmrca(M25)
M27	21.3549	1.42049	63.51 (54.4;72.8)		48.2742	45.063	51.4853		M27	20.9	2.51	62.01 (46.12;78.49)			tmrca(M27)	59.5489	6.5695	59.55 [47.26;72.97]			48.1972	5.4459	48.20 [ 37.71, 58.92]			tmrca(M27)	65.0678	7.6551	65.07 [50.64, 80.27]			tmrca(M27)
M27a	8.33361	1.42049	22.86 (14.9;31.1)		18.8387	15.6276	22.0498		M27a	7.76	1.42	21.2 (13.31;29.38)			tmrca(M27a)	23.5992	4.0503	23.60 [16.32;31.73]			19.6016	3.519	19.60 [ 13.14, 26.45]			tmrca(M27a)	25.8763	4.6244	25.88 [17.24, 35.18]			tmrca(M27a)
M27a1	5.18109	1.49833	13.87 (5.87;22.23)		11.7122	8.32515	15.0993		M27a1	3.3	1.02	8.7 (3.37;14.2)			tmrca(M27a1)	14.2884	3.0105	14.29 [8.51;20.27]			11.723	2.6	11.72 [ 6.99, 16.99]			tmrca(M27a1)	14.8922	3.5411	14.89 [8.40, 21.99]			tmrca(M27a1)
M27a1a	2.65908	0.95348	6.97 (2.04;12.06)		6.01103	3.85562	8.16644		M27a1a	3	1.12	7.89 (2.08;13.91)			tmrca(M27a1a)	6.8701	2.2418	6.87 [2.85;11.25]			5.4927	1.7969	5.49 [ 2.13, 9.13]			tmrca(M27a1a)	6.7341	2.2841	6.73 [2.75, 11.38]			tmrca(M27a1a)
M27a1b	1.26101	1.2259	3.27 (0;9.69)		2.85059	0.0793527	5.62183		M27a1b	1.37	0.54	3.55 (0.8;6.36)			tmrca(M27a1b)	8.4247	2.6124	8.42 [3.86;13.55]			7.0067	2.0363	7.01 [ 3.46, 11.08]			tmrca(M27a1b)	8.3193	2.7706	8.32 [3.42, 13.76]			tmrca(M27a1b)
M27a2	2.0834	0.64214	5.44 (2.13;8.82)		4.70968	3.25807	6.16128		M27a2	2.04	0.85	5.32 (0.96;9.81)			tmrca(M27a2)	8.6936	2.2877	8.69 [4.56;13.21]			7.0449	1.9049	7.04 [ 3.62, 10.88]			tmrca(M27a2)	8.354	2.3557	8.35 [4.21, 13.01]			tmrca(M27a2)
M27a2a	0.657916	0.447552	1.7 (0;3.99)		1.48727	0.475543	2.49899		M27a2a	0.8	0.53	2.06 (0;4.79)			tmrca(M27a2a)	4.6766	1.5028	4.68 [2.09;7.64]			3.8537	1.2555	3.85 [ 1.56, 6.24]			tmrca(M27a2a)	4.0359	1.4828	4.04 [1.47, 6.96]			tmrca(M27a2a)
M27a2a1	0.191892	0.564305	0.49 (0;3.36)		0.433786	-0.841864	1.70944		M27a2a1	0.2	0.2	0.51 (0;1.53)			tmrca(M27a2a1)	1.9453	1.0243	1.95 [0.30;3.93]			1.5906	0.7752	1.59 [ 0.32, 3.11]			tmrca(M27a2a1)	1.4855	0.789	1.49 [0.27, 3.03]			tmrca(M27a2a1)
M27a2b	1.28842	0.369717	3.34 (1.45;5.25)		2.91256	2.07679	3.74833		M27a2b	1.21	0.67	3.13 (0;6.61)			tmrca(M27a2b)	5.9058	1.6285	5.91 [3.07;9.24]			4.8217	1.3346	4.82 [ 2.46, 7.38]			tmrca(M27a2b)	5.3819	1.6456	5.38 [2.41, 8.66]			tmrca(M27a2b)
M27a3	5.81159	1.80967	15.64 (5.92;25.86)		13.1375	9.04664	17.2284		M27a3	5.67	1.44	15.24 (7.48;23.32)			tmrca(M27a3)	14.97	3.1429	14.97 [9.08;21.45]			12.4718	2.6774	12.47 [ 7.44, 17.81]			tmrca(M27a3)	15.5776	3.8095	15.58 [8.54, 23.12]			tmrca(M27a3)
M27a3a	1.53514	0.836728	3.99 (0;8.36)		3.47029	1.57881	5.36177		M27a3a	1.37	0.91	3.55 (0;8.31)			tmrca(M27a3a)	6.3274	2.3983	6.33 [2.29;11.20]			5.1706	2.0195	5.17 [ 1.77, 9.11]			tmrca(M27a3a)	5.6172	2.313	5.62 [1.76, 10.09]			tmrca(M27a3a)
M27a3a1	0.630503	0.564305	1.62 (0;4.52)		1.4253	0.149646	2.70095		M27a3a1	0.57	0.29	1.47 (0;2.95)			tmrca(M27a3a1)	3.5781	1.3602	3.58 [0.86;6.13]			2.8087	1.1377	2.81 [ 0.93, 5.01]			tmrca(M27a3a1)	2.8965	1.1629	2.90 [1.01, 5.21]			tmrca(M27a3a1)
M27a3b	2.30271	2.10155	6.02 (0;17.36)		5.20543	0.454733	9.95613		M27a3b	4.43	1.46	11.79 (4.08;19.85)			tmrca(M27a3b)	6.4214	1.9136	6.42 [3.09;10.34]			5.567	1.724	5.57 [ 2.43, 8.96]			tmrca(M27a3b)	6.2198	2.1274	6.22 [2.53, 10.38]			tmrca(M27a3b)
M27a3b1	1.58996	1.12861	4.13 (0;10.07)		3.59423	1.04293	6.14553		M27a3b1	3.6	1.6	9.52 (1.19;18.26)			tmrca(M27a3b1)	4.2099	1.3701	4.21 [1.87;7.02]			3.6583	1.3228	3.66 [ 1.30, 6.17]			tmrca(M27a3b1)	3.7902	1.468	3.79 [1.38, 6.80]			tmrca(M27a3b1)
M27b	7.4838	1.94588	20.4 (9.71;31.65)		16.9176	12.5189	21.3164		M27b	5.59	1.8	15.02 (5.38;25.16)			tmrca(M27b)	22.9369	4.4363	22.94 [14.65;31.41]			18.5709	3.647	18.57 [ 12.34, 25.77]			tmrca(M27b)	24.6879	5.0684	24.69 [15.26, 34.85]			tmrca(M27b)
M27b1	0.466024	3.05503	1.2 (0;17.46)		1.05348	-5.85263	7.95959		M27b1	0.67	0.67	1.73 (0;5.17)			tmrca(M27b1)	2.3254	1.4154	2.33 [0.22;5.07]			1.9788	1.2125	1.98 [ 0.20, 4.37]			tmrca(M27b1)	2.1094	1.4534	2.11 [0.12, 5.02]			tmrca(M27b1)
M27b2	3.37182	0.681057	8.9 (5.31;12.56)		7.62224	6.08266	9.16182		M27b2	2.38	0.75	6.23 (2.35;10.2)			tmrca(M27b2)	14.7173	2.7635	14.72 [9.58;20.14]			11.9305	2.3751	11.93 [ 7.42, 16.72]			tmrca(M27b2)	14.5642	3.2412	14.56 [8.58, 20.88]			tmrca(M27b2)
M27b2a	3.01545	0.681057	7.93 (4.37;11.57)		6.81663	5.27706	8.35621		M27b2a	4	1.37	10.61 (3.41;18.11)			tmrca(M27b2a)	10.5299	2.6561	10.53 [5.78;15.96]			8.4898	2.3091	8.49 [ 4.32, 12.83]			tmrca(M27b2a)	10.051	2.9133	10.05 [4.81, 15.88]			tmrca(M27b2a)
M27b2a1	1.39807	0.603222	3.63 (0.55;6.76)		3.16044	1.79681	4.52407		M27b2a1	1.4	0.66	3.63 (0.27;7.07)			tmrca(M27b2a1)	4.8754	1.6737	4.88 [1.92;8.24]			3.989	1.4666	3.99 [ 1.38, 6.81]			tmrca(M27b2a1)	4.3116	1.7243	4.31 [1.32, 7.76]			tmrca(M27b2a1)
M27b2b	2.57684	0.681057	6.75 (3.22;10.37)		5.82512	4.28555	7.3647		M27b2b	1.76	0.98	4.58 (0;9.74)			tmrca(M27b2b)	9.5526	2.4734	9.55 [5.28;14.57]			7.7365	2.0068	7.74 [ 4.25, 11.70]			tmrca(M27b2b)	8.6119	2.3782	8.61 [4.42, 13.53]			tmrca(M27b2b)
M27b2b1	0.740156	0.15567	1.91 (1.12;2.7)		1.67317	1.32127	2.02508		M27b2b1	0.68	0.17	1.75 (0.89;2.62)			tmrca(M27b2b1)	6.5683	1.5489	6.57 [3.83;9.65]			5.4281	1.276	5.43 [ 3.10, 7.97]			tmrca(M27b2b1)	5.6977	1.5991	5.70 [2.93, 8.94]			tmrca(M27b2b1)
M27b2c	0.164479	0.15567	0.42 (0;1.21)		0.371816	0.0199129	0.72372		M27b2c	0.2	0.15	0.51 (0;1.27)			tmrca(M27b2c)	4.2835	1.4334	4.28 [1.70;7.07]			3.4892	1.2181	3.49 [ 1.42, 5.83]			tmrca(M27b2c)	3.4071	1.4139	3.41 [1.24, 6.30]			tmrca(M27b2c)
M27c	4.30387	4.16418	11.44 (0;35.19)		9.7292	0.315778	19.1426		M27c	3.94	0.93	10.45 (5.53;15.5)			tmrca(M27c)	18.8659	4.2972	18.87 [11.31;27.65]			15.1018	3.4197	15.10 [ 9.12, 22.25]			tmrca(M27c)	20.6213	5.0576	20.62 [11.33, 30.53]			tmrca(M27c)
M27c1	2.30271	0.700516	6.02 (2.4;9.72)		5.20543	3.62186	6.789		M27c1	2.71	0.69	7.11 (3.52;10.78)			tmrca(M27c1)	10.2266	2.5921	10.23 [5.90;15.54]			8.4456	2.07	8.45 [ 4.99, 12.86]			tmrca(M27c1)	10.1692	2.631	10.17 [5.45, 15.46]			tmrca(M27c1)
M28	13.2406	2.17938	37.57 (24.72;51)		29.9312	25.0046	34.8579		M28	10.3	1.97	28.65 (17.41;40.41)			tmrca(M28)	35.0236	5.3328	35.02 [24.98;45.56]			28.2674	4.3774	28.27 [ 20.15, 36.98]			tmrca(M28)	38.9943	5.9209	38.99 [27.77, 50.83]			tmrca(M28)
M28a	7.23708	1.16753	19.69 (13.23;26.36)		16.3599	13.7206	18.9992		M28a	6.1	0.78	16.45 (12.18;20.82)			tmrca(M28a)	23.4374	3.5253	23.44 [17.24;30.71]			19.2053	2.8124	19.21 [ 14.15, 24.98]			tmrca(M28a)	26.3864	4.1452	26.39 [18.55, 34.52]			tmrca(M28a)
M28a1	4.93437	1.42049	13.19 (5.62;21.08)		11.1545	7.94337	14.3656		M28a1	2.3	1.01	6.01 (0.82;11.38)			tmrca(M28a1)	11.3221	3.0334	11.32 [5.54;17.23]			9.2076	2.5561	9.21 [ 4.66, 14.20]			tmrca(M28a1)	11.1877	3.4077	11.19 [4.91, 17.71]			tmrca(M28a1)
M28a1a	1.31583	0.564305	3.41 (0.54;6.34)		2.97453	1.69888	4.25018		M28a1a	1	0.46	2.59 (0.25;4.96)			tmrca(M28a1a)	5.7123	1.8536	5.71 [2.57;9.44]			4.7858	1.6562	4.79 [ 1.80, 7.98]			tmrca(M28a1a)	5.1942	1.9681	5.19 [1.84, 9.08]			tmrca(M28a1a)
M28a+204	6.55175	0.95348	17.73 (12.49;23.11)		14.8107	12.6553	16.9661		M28a+204	6.37	0.99	17.22 (11.79;22.79)			tmrca(M28a+204)	20.1396	3.2902	20.14 [14.17;26.63]			16.8636	2.5725	16.86 [ 12.29, 22.14]			tmrca(M28a+204)	22.705	3.9327	22.71 [15.34, 30.75]			tmrca(M28a+204)
M28a2	4.79731	0.895104	12.81 (8.01;17.73)		10.8446	8.8212	12.8681		M28a2	6.3	1.57	17.02 (8.49;25.92)			tmrca(M28a2)	13.6748	2.8594	13.67 [8.60;19.69]			11.4902	2.2425	11.49 [ 7.35, 15.97]			tmrca(M28a2)	15.0088	3.3361	15.01 [8.91, 21.73]			tmrca(M28a2)
M28a2a	2.76873	0.622681	7.27 (4.02;10.58)		6.25891	4.8513	7.66652		M28a2a	2.57	0.76	6.74 (2.8;10.77)			tmrca(M28a2a)	7.9056	2.1904	7.91 [3.98;12.23]			6.6518	1.7052	6.65 [ 3.73, 10.26]			tmrca(M28a2a)	8.1959	2.3822	8.20 [4.05, 13.02]			tmrca(M28a2a)
M28a3	5.15368	1.08969	13.8 (7.94;19.84)		11.6502	9.18692	14.1136		M28a3	4.12	1.63	10.94 (2.39;19.91)			tmrca(M28a3)	11.7776	2.9765	11.78 [6.16;17.51]			9.948	2.5871	9.95 [ 5.03, 14.73]			tmrca(M28a3)	11.8334	3.4026	11.83 [5.58, 18.54]			tmrca(M28a3)
M28a3a	1.34325	0.778351	3.48 (0;7.54)		3.0365	1.27698	4.79602		M28a3a	1.14	0.64	2.95 (0;6.27)			tmrca(M28a3a)	4.6018	1.5754	4.60 [1.86;7.74]			3.8948	1.4104	3.89 [ 1.43, 6.72]			tmrca(M28a3a)	4.1259	1.6617	4.13 [1.34, 7.36]			tmrca(M28a3a)
M28a4	5.26333	1.07023	14.1 (8.34;20.05)		11.8981	9.47879	14.3175		M28a4	5.14	1.1	13.76 (7.85;19.86)			tmrca(M28a4)	14.8024	2.5318	14.80 [10.08;19.87]			12.3589	2.1159	12.36 [ 8.23, 16.52]			tmrca(M28a4)	15.327	3.0036	15.33 [9.80, 21.48]			tmrca(M28a4)
M28a4a	3.78302	0.992398	10.02 (4.79;15.41)		8.55178	6.30839	10.7952		M28a4a	4.43	1.34	11.79 (4.7;19.17)			tmrca(M28a4a)	10.4428	2.2972	10.44 [6.11;14.93]			8.6116	1.9153	8.61 [ 5.22, 12.58]			tmrca(M28a4a)	10.1109	2.4041	10.11 [5.68, 14.90]			tmrca(M28a4a)
M28a4a1	1.48031	0.48647	3.84 (1.36;6.37)		3.34635	2.24665	4.44605		M28a4a1	1.56	0.75	4.05 (0.23;7.97)			tmrca(M28a4a1)	5.262	1.4963	5.26 [2.53;8.25]			4.4359	1.3553	4.44 [ 2.00, 7.13]			tmrca(M28a4a1)	4.7054	1.5477	4.71 [1.99, 7.77]			tmrca(M28a4a1)
M28a4a1a	0.60309	0.311341	1.55 (0;3.14)		1.36333	0.65952	2.06713		M28a4a1a	0.67	0.41	1.73 (0;3.83)			tmrca(M28a4a1a)	2.8824	1.0982	2.88 [0.85;5.09]			2.299	0.8727	2.30 [ 0.87, 4.13]			tmrca(M28a4a1a)	2.2928	1.0194	2.29 [0.58, 4.25]			tmrca(M28a4a1a)
M28a4a2	2.65908	1.10915	6.97 (1.25;12.91)		6.01103	3.50372	8.51835		M28a4a2	3.2	1.23	8.43 (2.04;15.08)			tmrca(M28a4a2)	6.8592	2.0153	6.86 [3.21;10.76]			5.7158	1.6398	5.72 [ 2.52, 8.93]			tmrca(M28a4a2)	6.4879	2.0721	6.49 [2.68, 10.60]			tmrca(M28a4a2)
M28a4b	2.19305	0.895104	5.73 (1.13;10.47)		4.95755	2.93411	6.981		M28a4b	1.67	0.78	4.34 (0.36;8.43)			tmrca(M28a4b)	6.4181	2.147	6.42 [2.70;10.74]			5.29	1.8402	5.29 [ 1.99, 8.86]			tmrca(M28a4b)	5.8762	2.236	5.88 [2.02, 10.37]			tmrca(M28a4b)
M28a4c	3.28958	0.836728	8.67 (4.29;13.17)		7.43633	5.54485	9.32781		M28a4c	3	0.88	7.89 (3.3;12.61)			tmrca(M28a4c)	9.4259	2.5398	9.43 [4.84;14.47]			7.7776	1.9861	7.78 [ 4.30, 11.76]			tmrca(M28a4c)	9.2298	2.4543	9.23 [4.72, 14.14]			tmrca(M28a4c)
M28a5	4.19422	0.739434	11.14 (7.21;15.17)		9.48132	7.80978	11.1529		M28a5	2.96	0.85	7.78 (3.35;12.33)			tmrca(M28a5)	12.6563	2.6188	12.66 [7.80;17.75]			9.9875	2.1926	9.99 [ 5.95, 14.29]			tmrca(M28a5)	12.3104	2.6954	12.31 [7.18, 17.58]			tmrca(M28a5)
M28a5a	2.76873	0.875645	7.27 (2.72;11.94)		6.25891	4.27945	8.23837		M28a5a	1.5	0.9	3.9 (0;8.61)			tmrca(M28a5a)	6.9004	2.0024	6.90 [3.52;10.98]			5.5619	1.6102	5.56 [ 2.50, 8.79]			tmrca(M28a5a)	6.2311	1.9226	6.23 [2.76, 9.90]			tmrca(M28a5a)
M28a5a1	0.52085	0.214047	1.34 (0.26;2.43)		1.17742	0.693551	1.66129		M28a5a1	0.42	0.25	1.08 (0;2.35)			tmrca(M28a5a1)	4.5563	1.3598	4.56 [2.13;7.25]			3.6873	1.171	3.69 [ 1.55, 5.87]			tmrca(M28a5a1)	3.8412	1.3684	3.84 [1.54, 6.61]			tmrca(M28a5a1)
M28a6	4.578	2.15992	12.2 (0.89;24.26)		10.3489	5.46623	15.2316		M28a6	5.71	1.73	15.36 (6.07;25.1)			tmrca(M28a6)	11.9631	3.048	11.96 [6.27;17.90]			9.454	2.4861	9.45 [ 4.88, 14.31]			tmrca(M28a6)	12.418	3.4346	12.42 [6.20, 19.31]			tmrca(M28a6)
M28a6a	1.06911	2.5491	2.77 (0;16.36)		2.41681	-3.34561	8.17923		M28a6a	1.6	0.94	4.16 (0;9.09)			tmrca(M28a6a)	3.9386	1.5078	3.94 [1.32;7.09]			3.056	1.3161	3.06 [ 0.84, 5.59]			tmrca(M28a6a)	3.4346	1.494	3.43 [0.94, 6.35]			tmrca(M28a6a)
M28a7	4.71507	1.08969	12.58 (6.76;18.59)		10.6587	8.19541	13.1221		M28a7	3.77	1.15	9.98 (3.94;16.24)			tmrca(M28a7)	11.63	2.8637	11.63 [6.20;17.22]			9.5124	2.2728	9.51 [ 5.20, 13.79]			tmrca(M28a7)	11.4003	3.153	11.40 [5.71, 17.73]			tmrca(M28a7)
M28a7a	1.17877	0.622681	3.05 (0;6.28)		2.66468	1.25707	4.0723		M28a7a	1.17	0.55	3.03 (0.24;5.88)			tmrca(M28a7a)	4.7539	1.6637	4.75 [1.68;8.08]			3.9246	1.4528	3.92 [ 1.43, 6.82]			tmrca(M28a7a)	4.1585	1.6321	4.16 [1.44, 7.47]			tmrca(M28a7a)
M28a7b	1.58996	1.30374	4.13 (0;11.01)		3.59423	0.647034	6.54142		M28a7b	1.67	0.91	4.34 (0;9.12)			tmrca(M28a7b)	4.4031	1.7775	4.40 [1.48;7.93]			3.5514	1.4813	3.55 [ 1.03, 6.34]			tmrca(M28a7b)	3.815	1.7268	3.82 [0.98, 7.24]			tmrca(M28a7b)
M28a8	1.94634	0.64214	5.07 (1.77;8.45)		4.39983	2.94823	5.85143		M28a8	1.78	0.63	4.63 (1.4;7.93)			tmrca(M28a8)	7.2895	2.2699	7.29 [3.48;12.03]			6.122	1.8458	6.12 [ 2.95, 9.99]			tmrca(M28a8)	7.0421	2.2238	7.04 [3.09, 11.41]			tmrca(M28a8)
M28b	9.81392	2.37397	27.21 (13.82;41.37)		22.185	16.8185	27.5516		M28b	8.45	1.76	23.2 (13.37;33.47)			tmrca(M28b)	25.1736	4.7289	25.17 [16.42;34.70]			20.2897	3.7998	20.29 [ 13.11, 28.10]			tmrca(M28b)	28.6417	5.0727	28.64 [18.95, 38.69]			tmrca(M28b)
M28b1	5.56488	2.72423	14.95 (0.58;30.46)		12.5798	6.42148	18.7381		M28b1	4.87	1.43	13.01 (5.39;20.95)			tmrca(M28b1)	14.476	3.4114	14.48 [8.02;21.12]			11.6543	2.8638	11.65 [ 6.27, 17.27]			tmrca(M28b1)	15.1602	3.9919	15.16 [7.60, 22.87]			tmrca(M28b1)
M29'Q	22.5885	1.30374	67.6 (59.16;76.19)		51.0628	48.1156	54.01		M29'Q	23.14	3.47	69.44 (47.25;92.67)			tmrca(M29'Q)	59.9278	6.5506	59.93 [47.58;72.87]			48.3914	5.674	48.39 [ 37.49, 59.37]			tmrca(M29'Q)	66.8501	7.8498	66.85 [52.44, 82.70]			tmrca(M29'Q)
M29	6.57916	1.69291	17.81 (8.6;27.46)		14.8727	11.0457	18.6996		M29	5.04	1.27	13.48 (6.68;20.53)			tmrca(M29)	19.3277	4.2317	19.33 [11.77;27.84]			15.7962	3.4735	15.80 [ 9.53, 22.74]			tmrca(M29)	20.9968	5.1416	21.00 [11.69, 31.30]			tmrca(M29)
M29a	0.657916	0.272423	1.7 (0.32;3.09)		1.48727	0.871435	2.1031		M29a	0.6	0.35	1.55 (0;3.33)			tmrca(M29a)	3.9054	1.651	3.91 [0.76;7.03]			3.0147	1.3414	3.01 [ 0.82, 5.62]			tmrca(M29a)	3.3554	1.6863	3.36 [0.81, 6.83]			tmrca(M29a)
M29b	3.89267	4.37823	10.32 (0;35.22)		8.79966	0	18.6969		M29b	3.61	1.08	9.54 (3.88;15.4)			tmrca(M29b)	14.0543	2.8937	14.05 [8.34;19.58]			11.3663	2.6217	11.37 [ 6.32, 16.35]			tmrca(M29b)	14.137	3.583	14.14 [7.59, 21.36]			tmrca(M29b)
Q	17.1606	1.8875	49.87 (38.25;61.88)		38.7928	34.526	43.0597		Q	17.45	2.66	50.8 (34.49;67.85)			tmrca(Q)	48.212	5.6879	48.21 [37.78;59.65]			38.7531	4.9634	38.75 [ 29.94, 48.75]			tmrca(Q)	53.5199	6.4201	53.52 [41.42, 66.28]			tmrca(Q)
Q1'2	17.1606	2.19884	49.87 (36.37;63.89)		38.7928	33.8222	43.7635		Q1'2	17.04	2.78	49.49 (32.53;67.27)			tmrca(Q1'2)	46.516	5.6546	46.52 [36.28;58.06]			37.4731	4.8375	37.47 [ 28.86, 47.10]			tmrca(Q1'2)	51.7397	6.2404	51.74 [40.01, 64.04]			tmrca(Q1'2)
Q1	8.88187	0.758892	24.46 (20.14;28.86)		20.0781	18.3626	21.7936		Q1	8.34	0.83	22.88 (18.19;27.66)			tmrca(Q1)	31.3558	4.1755	31.36 [23.49;39.70]			25.0105	3.1783	25.01 [ 18.99, 31.26]			tmrca(Q1)	35.0951	4.2832	35.10 [27.16, 43.57]			tmrca(Q1)
Q1+16223!	8.05947	1.05077	22.06 (16.17;28.12)		18.219	15.8437	20.5944		Q1+16223!	7.76	1.33	21.2 (13.8;28.85)			tmrca(Q1+16223@)	24.9724	3.3731	24.97 [18.36;31.46]			20.6175	2.8572	20.62 [ 15.23, 26.03]			tmrca(Q1+16223@)	28.2954	3.8537	28.30 [21.14, 36.15]			tmrca(Q1+16223@)
Q1a	7.0726	1.01186	19.22 (13.62;24.97)		15.9881	13.7007	18.2755		Q1a	6.77	1.37	18.36 (10.84;26.15)			tmrca(Q1a)	21.8951	2.9211	21.90 [16.32;27.66]			18.1117	2.4967	18.11 [ 13.49, 23.04]			tmrca(Q1a)	24.5147	3.3941	24.51 [18.28, 31.48]			tmrca(Q1a)
Q1a1	6.33244	0.856186	17.11 (12.41;21.92)		14.3149	12.3795	16.2504		Q1a1	6.28	1.23	16.96 (10.25;23.9)			tmrca(Q1a1)	19.2598	2.4626	19.26 [14.62;24.12]			16.0393	2.1368	16.04 [ 12.01, 20.19]			tmrca(Q1a1)	21.2964	2.9012	21.30 [16.05, 27.29]			tmrca(Q1a1)
Q1a1a	5.56488	0.758892	14.95 (10.82;19.16)		12.5798	10.8643	14.2953		Q1a1a	5.64	1.03	15.16 (9.58;20.91)			tmrca(Q1a1a)	17.5003	2.2637	17.50 [13.13;21.90]			14.5993	1.9342	14.60 [ 10.93, 18.44]			tmrca(Q1a1a)	19.0785	2.6895	19.08 [14.07, 24.51]			tmrca(Q1a1a)
Q1a1a1	3.31699	0.428093	8.75 (6.49;11.04)		7.4983	6.53056	8.46603		Q1a1a1	4.65	0.82	12.4 (8.01;16.9)			tmrca(Q1a1a1)	15.4873	2.07	15.49 [11.60;19.70]			13.0073	1.8098	13.01 [ 9.50, 16.53]			tmrca(Q1a1a1)	16.0047	2.4839	16.00 [11.26, 20.85]			tmrca(Q1a1a1)
Q1a1a1a	1.34325	0.447552	3.48 (1.2;5.8)		3.0365	2.02478	4.04822		Q1a1a1a	1.5	0.47	3.9 (1.49;6.34)			tmrca(Q1a1a1a)	6.0989	1.582	6.10 [3.21;9.16]			5.2394	1.3572	5.24 [ 2.76, 7.89]			tmrca(Q1a1a1a)	5.6955	1.6758	5.70 [2.75, 9.09]			tmrca(Q1a1a1a)
Q1a1a1b	2.57684	0.505928	6.75 (4.12;9.43)		5.82512	4.68144	6.96881		Q1a1a1b	4.67	1.49	12.45 (4.55;20.71)			tmrca(Q1a1a1b)	10.3194	2.1768	10.32 [6.15;14.54]			8.5703	1.9431	8.57 [ 5.07, 12.45]			tmrca(Q1a1a1b)	9.9265	2.4244	9.93 [5.49, 14.63]			tmrca(Q1a1a1b)
Q1a1a1b1	0.849809	0.311341	2.19 (0.62;3.79)		1.92105	1.21724	2.62486		Q1a1a1b1	1.17	0.73	3.03 (0;6.82)			tmrca(Q1a1a1b1)	4.1659	1.4715	4.17 [1.63;7.05]			3.429	1.3451	3.43 [ 1.08, 6.12]			tmrca(Q1a1a1b1)	3.6771	1.4914	3.68 [1.22, 6.57]			tmrca(Q1a1a1b1)
Q1a1a1b2	0.493437	1.51778	1.27 (0;9.16)		1.11545	-2.31561	4.54651		Q1a1a1b2	1	0.79	2.59 (0;6.68)			tmrca(Q1a1a1b2)	3.9125	1.3176	3.91 [1.42;6.56]			3.195	1.1786	3.20 [ 1.25, 5.62]			tmrca(Q1a1a1b2)	3.273	1.3113	3.27 [1.02, 5.82]			tmrca(Q1a1a1b2)
Q1a1a1c	2.27529	0.934022	5.95 (1.14;10.9)		5.14346	3.03204	7.25488		Q1a1a1c	4.73	1.88	12.62 (2.7;23.1)			tmrca(Q1a1a1c)	9.9384	2.3692	9.94 [5.52;14.59]			8.2614	2.0384	8.26 [ 4.52, 12.29]			tmrca(Q1a1a1c)	9.0136	2.3957	9.01 [4.71, 13.71]			tmrca(Q1a1a1c)
Q1a1a1c1	1.53514	1.01186	3.99 (0;9.3)		3.47029	1.18291	5.75766		Q1a1a1c1	3.2	1.5	8.43 (0.67;16.57)			tmrca(Q1a1a1c1)	6.2671	1.559	6.27 [3.50;9.40]			5.2403	1.4297	5.24 [ 2.73, 8.09]			tmrca(Q1a1a1c1)	5.4763	1.5309	5.48 [2.81, 8.58]			tmrca(Q1a1a1c1)
Q1a1a1c1a	0.630503	1.18699	1.62 (0;7.78)		1.4253	-1.25797	4.10856		Q1a1a1c1a	1.33	0.87	3.45 (0;7.99)			tmrca(Q1a1a1c1a)	4.2245	0.9978	4.22 [2.33;6.18]			3.4762	0.9894	3.48 [ 1.76, 5.51]			tmrca(Q1a1a1c1a)	3.4777	0.9622	3.48 [1.78, 5.42]			tmrca(Q1a1a1c1a)
Q1a1a2	2.9058	1.40103	7.64 (0.41;15.19)		6.56876	3.40163	9.73589		Q1a1a2	3	1.43	7.89 (0.51;15.62)			tmrca(Q1a1a2)	7.9562	2.5501	7.96 [3.63;13.24]			6.4849	2.002	6.48 [ 2.86, 10.41]			tmrca(Q1a1a2)	7.7379	2.6278	7.74 [3.20, 13.03]			tmrca(Q1a1a2)
Q1a1a2a	0.740156	1.96534	1.91 (0;12.24)		1.67317	-2.76961	6.11596		Q1a1a2a	1.14	0.78	2.95 (0;7)			tmrca(Q1a1a2a)	3.8174	1.4408	3.82 [1.34;6.78]			3.0201	1.2341	3.02 [ 1.06, 5.66]			tmrca(Q1a1a2a)	3.2659	1.373	3.27 [1.01, 5.99]			tmrca(Q1a1a2a)
Q1a1a3	2.68649	0.603222	7.05 (3.91;10.25)		6.073	4.70938	7.43663		Q1a1a3	2.83	1.01	7.43 (2.2;12.84)			tmrca(Q1a1a3)	8.0106	2.0505	8.01 [4.20;12.06]			6.7266	1.668	6.73 [ 3.71, 9.94]			tmrca(Q1a1a3)	8.5476	2.3191	8.55 [4.36, 13.18]			tmrca(Q1a1a3)
Q1a1a4	0.466024	0.311341	1.2 (0;2.78)		1.05348	0.349673	1.75729		Q1a1a4	0.37	0.22	0.95 (0;2.07)			tmrca(Q1a1a4)	4.3792	1.6073	4.38 [1.67;7.73]			3.4518	1.5039	3.45 [ 1.17, 6.54]			tmrca(Q1a1a4)	3.6613	1.6225	3.66 [1.02, 6.89]			tmrca(Q1a1a4)
Q1a1b	4.55059	1.07023	12.12 (6.42;18.01)		10.2869	7.86759	12.7063		Q1a1b	3.5	0.99	9.25 (4.05;14.6)			tmrca(Q1a1b)	7.7765	2.6253	7.78 [3.00;12.86]			6.451	2.0742	6.45 [ 2.85, 10.70]			tmrca(Q1a1b)	7.4909	2.5806	7.49 [2.89, 12.70]			tmrca(Q1a1b)
Q1a1c	1.37066	0.564305	3.56 (0.68;6.49)		3.09847	1.82282	4.37412		Q1a1c	1.7	0.74	4.42 (0.64;8.3)			tmrca(Q1a1c)	6.3128	1.9954	6.31 [3.01;10.44]			5.3791	1.7275	5.38 [ 2.15, 8.59]			tmrca(Q1a1c)	5.8628	2.0253	5.86 [2.44, 9.94]			tmrca(Q1a1c)
Q1a1d	4.08456	1.07023	10.84 (5.18;16.69)		9.23344	6.81411	11.6528		Q1a1d	2.6	0.96	6.82 (1.85;11.93)			tmrca(Q1a1d)	7.531	2.6318	7.53 [2.82;12.65]			6.2611	2.0551	6.26 [ 2.65, 10.43]			tmrca(Q1a1d)	7.3128	2.5255	7.31 [2.74, 12.34]			tmrca(Q1a1d)
Q1a2	0.740156	0.233505	1.91 (0.73;3.1)		1.67317	1.14532	2.20103		Q1a2	0.9	0.5	2.32 (0;4.9)			tmrca(Q1a2)	8.0452	2.7199	8.05 [3.49;13.46]			7.0892	2.2867	7.09 [ 3.36, 11.93]			tmrca(Q1a2)	7.4797	2.7613	7.48 [3.14, 13.18]			tmrca(Q1a2)
Q1a2+456	0.301545	0.15567	0.77 (0;1.56)		0.681663	0.32976	1.03357		Q1a2+456	0.3	0.17	0.77 (0;1.63)			tmrca(Q1a2+456)	3.648	1.3755	3.65 [1.18;6.35]			3.0591	1.2215	3.06 [ 1.02, 5.40]			tmrca(Q1a2+456)	2.9249	1.2599	2.92 [0.99, 5.39]			tmrca(Q1a2+456)
Q1b	3.59113	1.01186	9.49 (4.18;14.97)		8.11799	5.83062	10.4054		Q1b	3.85	1.29	10.2 (3.43;17.24)			tmrca(Q1b)	12.0599	2.9513	12.06 [6.55;17.79]			10.0742	2.4626	10.07 [ 5.63, 14.81]			tmrca(Q1b)	12.2305	3.2077	12.23 [6.35, 18.51]			tmrca(Q1b)
Q1b1	2.9058	0.914563	7.64 (2.88;12.53)		6.56876	4.50132	8.63619		Q1b1	3.4	1.27	8.97 (2.35;15.86)			tmrca(Q1b1)	8.9434	2.3709	8.94 [4.78;13.72]			7.5899	1.977	7.59 [ 4.20, 11.64]			tmrca(Q1b1)	8.8634	2.4135	8.86 [4.52, 13.62]			tmrca(Q1b1)
Q1b1a	2.38495	0.875645	6.24 (1.72;10.89)		5.39134	3.41188	7.3708		Q1b1a	2.67	0.99	7 (1.88;12.29)			tmrca(Q1b1a)	6.9029	1.8748	6.90 [3.57;10.62]			5.9995	1.6019	6.00 [ 3.23, 9.38]			tmrca(Q1b1a)	6.8172	1.9166	6.82 [3.44, 10.72]			tmrca(Q1b1a)
Q1b1a+16172	1.72703	0.428093	4.49 (2.29;6.73)		3.90407	2.93634	4.87181		Q1b1a+16172	1.62	0.45	4.21 (1.9;6.55)			tmrca(Q1b1a+16172)	5.107	1.3769	5.11 [2.65;7.80]			4.543	1.2512	4.54 [ 2.40, 7.22]			tmrca(Q1b1a+16172)	4.9505	1.477	4.95 [2.49, 8.03]			tmrca(Q1b1a+16172)
Q1c	4.30387	0.79781	11.44 (7.19;15.8)		9.7292	7.92569	11.5327		Q1c	4.31	1.21	11.46 (5.05;18.1)			tmrca(Q1c)	15.2862	2.7123	15.29 [10.12;20.79]			12.5593	2.452	12.56 [ 7.86, 17.37]			tmrca(Q1c)	15.3141	3.2519	15.31 [9.23, 21.76]			tmrca(Q1c)
Q1c1	2.19305	0.758892	5.73 (1.82;9.74)		4.95755	3.24202	6.67308		Q1c1	2.85	1.46	7.49 (0;15.36)			tmrca(Q1c1)	7.6929	2.0811	7.69 [4.04;11.86]			6.1466	1.6955	6.15 [ 3.18, 9.58]			tmrca(Q1c1)	6.8683	2.0057	6.87 [3.22, 10.84]			tmrca(Q1c1)
Q1c1a	0.466024	0.175129	1.2 (0.31;2.09)		1.05348	0.657588	1.44937		Q1c1a	1	0.79	2.59 (0;6.68)			tmrca(Q1c1a)	4.6468	1.3493	4.65 [2.15;7.27]			3.6454	1.1049	3.65 [ 1.75, 5.85]			tmrca(Q1c1a)	3.8175	1.192	3.82 [1.79, 6.24]			tmrca(Q1c1a)
Q1c1a1	0.246719	0.0972939	0.63 (0.14;1.13)		0.557725	0.337785	0.777664		Q1c1a1	0.29	0.14	0.75 (0.04;1.45)			tmrca(Q1c1a1)	3.186	0.9925	3.19 [1.44;5.28]			2.4745	0.7769	2.47 [ 1.10, 4.05]			tmrca(Q1c1a1)	2.4831	0.8234	2.48 [1.07, 4.09]			tmrca(Q1c1a1)
Q1c2	2.30271	0.875645	6.02 (1.51;10.66)		5.20543	3.22597	7.18489		Q1c2	1.89	0.81	4.92 (0.78;9.18)			tmrca(Q1c2)	6.329	1.9112	6.33 [2.99;10.12]			5.423	1.6683	5.42 [ 2.34, 8.82]			tmrca(Q1c2)	5.8577	1.8729	5.86 [2.50, 9.58]			tmrca(Q1c2)
Q1d	7.23708	1.16753	19.69 (13.23;26.36)		16.3599	13.7206	18.9992		Q1d	5.29	1.24	14.18 (7.51;21.08)			tmrca(Q1d)	15.22	3.0633	15.22 [9.36;21.24]			12.3135	2.4884	12.31 [ 7.76, 17.22]			tmrca(Q1d)	16.2	3.8271	16.20 [9.05, 23.90]			tmrca(Q1d)
Q1d1	3.31699	1.07023	8.75 (3.16;14.53)		7.4983	5.07896	9.91763		Q1d1	2.33	0.71	6.09 (2.42;9.85)			tmrca(Q1d1)	9.0777	2.7439	9.08 [4.28;14.55]			7.5079	2.1748	7.51 [ 3.79, 11.98]			tmrca(Q1d1)	9.3353	2.9854	9.34 [4.01, 15.27]			tmrca(Q1d1)
Q1d2	4.11198	1.90696	10.92 (0.96;21.46)		9.29541	4.98459	13.6062		Q1d2	3.57	1.38	9.44 (2.23;16.95)			tmrca(Q1d2)	9.2015	2.6129	9.20 [4.57;14.51]			7.2321	2.1208	7.23 [ 3.37, 11.50]			tmrca(Q1d2)	9.1734	2.7673	9.17 [4.14, 14.64]			tmrca(Q1d2)
Q1e	6.68882	0.914563	18.12 (13.08;23.29)		15.1205	13.0531	17.188		Q1e	5.85	1.28	15.75 (8.81;22.93)			tmrca(Q1e)	17.7957	2.7386	17.80 [12.60;23.20]			14.798	2.4646	14.80 [ 10.25, 19.79]			tmrca(Q1e)	19.7673	3.4657	19.77 [13.32, 26.61]			tmrca(Q1e)
Q1e1	5.56488	0.856186	14.95 (10.3;19.71)		12.5798	10.6443	14.5153		Q1e1	4.46	0.97	11.87 (6.71;17.19)			tmrca(Q1e1)	15.2094	2.3899	15.21 [10.77;19.91]			12.5892	2.1001	12.59 [ 8.47, 16.62]			tmrca(Q1e1)	16.1442	2.9752	16.14 [10.50, 22.12]			tmrca(Q1e1)
Q1e1a	1.0417	0.330799	2.69 (1.01;4.4)		2.35484	1.60704	3.10263		Q1e1a	1.11	0.47	2.87 (0.48;5.3)			tmrca(Q1e1a)	5.5504	1.6351	5.55 [2.68;8.85]			4.591	1.5011	4.59 [ 1.81, 7.39]			tmrca(Q1e1a)	4.8227	1.7838	4.82 [1.86, 8.38]			tmrca(Q1e1a)
Q1e1b	4.02974	1.01186	10.69 (5.34;16.21)		9.1095	6.82213	11.3969		Q1e1b	3.5	0.89	9.25 (4.57;14.05)			tmrca(Q1e1b)	10.6498	2.3544	10.65 [6.36;15.48]			8.8386	1.9642	8.84 [ 5.41, 12.92]			tmrca(Q1e1b)	10.6935	2.4837	10.69 [5.98, 15.51]			tmrca(Q1e1b)
Q1e1b1	1.89151	0.525387	4.93 (2.23;7.68)		4.27589	3.08821	5.46356		Q1e1b1	1.5	0.5	3.9 (1.34;6.5)			tmrca(Q1e1b1)	5.7158	1.8261	5.72 [2.62;9.54]			4.9304	1.4807	4.93 [ 2.31, 7.81]			tmrca(Q1e1b1)	5.6094	1.9118	5.61 [2.29, 9.37]			tmrca(Q1e1b1)
Q1f	1.78186	2.74369	4.64 (0;19.47)		4.02801	-2.17429	10.2303		Q1f	2.1	1.22	5.48 (0;11.96)			tmrca(Q1f)	6.3541	2.0898	6.35 [2.83;10.68]			5.3882	1.7987	5.39 [ 2.17, 8.92]			tmrca(Q1f)	6.0218	2.3451	6.02 [2.11, 10.73]			tmrca(Q1f)
Q1g	7.64828	0.875645	20.87 (15.98;25.88)		17.2895	15.31	19.2689		Q1g	6.62	1.24	17.93 (11.13;24.96)			tmrca(Q1g)	22.0349	3.3816	22.03 [15.81;28.81]			17.8861	2.9918	17.89 [ 12.67, 24.15]			tmrca(Q1g)	24.9774	4.1514	24.98 [17.21, 33.22]			tmrca(Q1g)
Q1g1	6.90812	0.914563	18.75 (13.69;23.93)		15.6163	13.5489	17.6837		Q1g1	5.83	1.34	15.69 (8.44;23.22)			tmrca(Q1g1)	17.4404	2.8336	17.44 [12.36;23.15]			14.2605	2.4342	14.26 [ 9.49, 18.90]			tmrca(Q1g1)	19.4008	3.5946	19.40 [12.75, 26.71]			tmrca(Q1g1)
Q1g1a	4.24904	0.934022	11.29 (6.33;16.4)		9.60526	7.49384	11.7167		Q1g1a	3.19	0.83	8.4 (4.06;12.86)			tmrca(Q1g1a)	12.3914	2.4477	12.39 [7.98;17.31]			9.9392	2.1454	9.94 [ 6.12, 14.37]			tmrca(Q1g1a)	12.5326	2.7738	12.53 [7.39, 17.97]			tmrca(Q1g1a)
Q1g1a1	1.26101	0.428093	3.27 (1.09;5.48)		2.85059	1.88286	3.81833		Q1g1a1	1.23	0.39	3.19 (1.2;5.2)			tmrca(Q1g1a1)	6.8942	1.8659	6.89 [3.78;10.73]			5.5697	1.5129	5.57 [ 2.77, 8.46]			tmrca(Q1g1a1)	6.3221	1.9372	6.32 [2.87, 10.06]			tmrca(Q1g1a1)
Q1g1a2	3.61854	0.95348	9.57 (4.55;14.73)		8.17996	6.02455	10.3354		Q1g1a2	4.6	1.61	12.26 (3.75;21.18)			tmrca(Q1g1a2)	8.9985	2.2778	9.00 [4.83;13.50]			7.2131	1.9701	7.21 [ 3.65, 11.06]			tmrca(Q1g1a2)	8.8059	2.417	8.81 [4.37, 13.59]			tmrca(Q1g1a2)
Q1g1b	6.22279	1.24536	16.8 (10.01;23.82)		14.0671	11.2518	16.8823		Q1g1b	6.5	1.98	17.59 (6.87;28.9)			tmrca(Q1g1b)	14.7763	2.6892	14.78 [9.81;20.30]			12.1264	2.2919	12.13 [ 7.95, 16.92]			tmrca(Q1g1b)	16.0606	3.4465	16.06 [9.54, 23.07]			tmrca(Q1g1b)
Q1g1b1	2.11081	0.934022	5.51 (0.72;10.45)		4.77164	2.66022	6.88307		Q1g1b1	2.29	0.99	5.99 (0.9;11.24)			tmrca(Q1g1b1)	6.1724	1.8723	6.17 [2.97;9.96]			5.0892	1.539	5.09 [ 2.19, 8.08]			tmrca(Q1g1b1)	5.8489	2.0336	5.85 [2.30, 9.83]			tmrca(Q1g1b1)
Q1g2	5.31816	0.992398	14.26 (8.9;19.77)		12.0221	9.77868	14.2655		Q1g2	3.5	1.52	9.25 (1.34;17.53)			tmrca(Q1g2)	14.7018	2.8629	14.70 [9.12;20.42]			11.9139	2.4646	11.91 [ 7.04, 16.57]			tmrca(Q1g2)	15.6547	3.5825	15.65 [9.04, 22.70]			tmrca(Q1g2)
Q1g2a	3.56371	1.34266	9.42 (2.41;16.72)		8.05602	5.02086	11.0912		Q1g2a	2.17	1.34	5.67 (0;12.81)			tmrca(Q1g2a)	9.3701	2.6276	9.37 [4.66;14.63]			7.5603	2.2021	7.56 [ 3.71, 12.02]			tmrca(Q1g2a)	9.0339	2.8198	9.03 [4.04, 14.64]			tmrca(Q1g2a)
Q1g2a1	0.137066	0.0778351	0.35 (0;0.74)		0.309847	0.133895	0.485799		Q1g2a1	0.12	0.08	0.31 (0;0.71)			tmrca(Q1g2a1)	4.203	1.2738	4.20 [1.81;6.68]			3.4076	1.1412	3.41 [ 1.39, 5.72]			tmrca(Q1g2a1)	3.396	1.254	3.40 [1.39, 5.91]			tmrca(Q1g2a1)
Q1g3	0.767569	0.389176	1.98 (0.01;3.98)		1.73514	0.855385	2.6149		Q1g3	1	0.62	2.59 (0;5.79)			tmrca(Q1g3)	4.9809	2.0307	4.98 [1.60;9.09]			4.0567	1.7545	4.06 [ 1.16, 7.48]			tmrca(Q1g3)	4.3626	2.0731	4.36 [1.08, 8.53]			tmrca(Q1g3)
Q1h	7.51121	2.06263	20.48 (9.16;32.42)		16.9796	12.3169	21.6423		Q1h	6	1.31	16.17 (9.06;23.54)			tmrca(Q1h)	17.6863	2.9486	17.69 [12.21;23.62]			14.8584	2.5802	14.86 [ 10.18, 20.17]			tmrca(Q1h)	20.0666	3.6599	20.07 [13.20, 27.43]			tmrca(Q1h)
Q1h1	1.72703	0.583763	4.49 (1.5;7.54)		3.90407	2.58443	5.22371		Q1h1	1.46	0.44	3.79 (1.54;6.07)			tmrca(Q1h1)	7.4159	2.0703	7.42 [3.81;11.61]			6.2236	1.6233	6.22 [ 3.25, 9.51]			tmrca(Q1h1)	6.9551	2.1313	6.96 [3.26, 11.23]			tmrca(Q1h1)
Q1h2	6.41468	1.654	17.34 (8.36;26.74)		14.5008	10.7619	18.2398		Q1h2	5.28	1.35	14.15 (6.91;21.68)			tmrca(Q1h2)	15.0312	2.5904	15.03 [10.29;20.38]			12.6046	2.3195	12.60 [ 8.25, 17.25]			tmrca(Q1h2)	16.497	3.327	16.50 [10.47, 23.38]			tmrca(Q1h2)
Q1h2a	3.5363	1.36211	9.34 (2.24;16.75)		7.99405	4.9149	11.0732		Q1h2a	2.61	0.76	6.84 (2.9;10.88)			tmrca(Q1h2a)	10.1784	2.259	10.18 [6.01;14.64]			8.3578	1.9749	8.36 [ 4.46, 12.07]			tmrca(Q1h2a)	10.0984	2.4647	10.10 [5.48, 14.98]			tmrca(Q1h2a)
Q1h2a1	1.26101	0.700516	3.27 (0;6.91)		2.85059	1.26703	4.43416		Q1h2a1	1	0.43	2.59 (0.4;4.8)			tmrca(Q1h2a1)	5.02	1.5871	5.02 [2.34;8.26]			4.2558	1.441	4.26 [ 1.80, 7.23]			tmrca(Q1h2a1)	4.5405	1.6544	4.54 [1.69, 7.76]			tmrca(Q1h2a1)
Q1h2a+16172	2.79614	1.3232	7.34 (0.52;14.46)		6.32088	3.3297	9.31206		Q1h2a+16172	2.5	1.17	6.55 (0.53;12.8)			tmrca(Q1h2a+16172)	6.8717	1.9481	6.87 [3.23;10.73]			5.7267	1.6088	5.73 [ 2.67, 8.89]			tmrca(Q1h2a+16172)	6.5258	2.0041	6.53 [2.81, 10.44]			tmrca(Q1h2a+16172)
Q1h2a+16292A	1.97375	4.98145	5.15 (0;32.97)		4.4618	-6.79911	15.7227		Q1h2a+16292A	1.4	0.82	3.63 (0;7.91)			tmrca(Q1h2a+16292A)	5.0388	1.8196	5.04 [1.84;8.85]			4.0693	1.5127	4.07 [ 1.35, 6.86]			tmrca(Q1h2a+16292A)	4.5968	1.9024	4.60 [1.21, 8.30]			tmrca(Q1h2a+16292A)
Q1h2b	0.657916	0.467011	1.7 (0;4.09)		1.48727	0.431555	2.54298		Q1h2b	1	0.62	2.59 (0;5.79)			tmrca(Q1h2b)	4.0353	1.4227	4.04 [1.62;6.88]			3.3971	1.3639	3.40 [ 1.12, 6.14]			tmrca(Q1h2b)	3.6901	1.6286	3.69 [1.14, 7.03]			tmrca(Q1h2b)
Q1i	7.84017	0.95348	21.43 (16.09;26.9)		17.7233	15.5678	19.8787		Q1i	8	1.89	21.89 (11.42;32.88)			tmrca(Q1i)	17.5217	2.9898	17.52 [11.86;23.39]			14.6686	2.6323	14.67 [ 9.86, 20.03]			tmrca(Q1i)	20.2448	3.7413	20.24 [13.58, 28.16]			tmrca(Q1i)
Q1i1	6.99036	0.992398	18.98 (13.5;24.62)		15.8022	13.5588	18.0456		Q1i1	7.2	1.74	19.59 (10.03;29.58)			tmrca(Q1i1)	15.1936	2.6503	15.19 [10.28;20.54]			12.6794	2.3048	12.68 [ 8.42, 17.37]			tmrca(Q1i1)	17.2196	3.3794	17.22 [10.97, 24.10]			tmrca(Q1i1)
Q1i1a	3.56371	0.934022	9.42 (4.51;14.47)		8.05602	5.9446	10.1674		Q1i1a	3.56	1.48	9.41 (1.7;17.48)			tmrca(Q1i1a)	8.1245	2.113	8.12 [4.30;12.30]			6.7954	1.819	6.80 [ 3.65, 10.51]			tmrca(Q1i1a)	8.5553	2.4848	8.56 [4.19, 13.51]			tmrca(Q1i1a)
Q1i1a1	1.31583	0.836728	3.41 (0;7.77)		2.97453	1.08305	4.86601		Q1i1a1	1.5	0.85	3.9 (0;8.34)			tmrca(Q1i1a1)	4.4898	1.4239	4.49 [1.91;7.36]			3.7259	1.2421	3.73 [ 1.62, 6.23]			tmrca(Q1i1a1)	4.0984	1.4438	4.10 [1.68, 7.06]			tmrca(Q1i1a1)
Q1j	5.04402	1.43995	13.49 (5.81;21.5)		11.4024	8.14726	14.6575		Q1j	5	1.76	13.37 (4.03;23.2)			tmrca(Q1j)	12.1479	3.2793	12.15 [5.72;18.41]			9.9493	2.7273	9.95 [ 5.01, 15.27]			tmrca(Q1j)	12.9389	3.8269	12.94 [6.17, 20.67]			tmrca(Q1j)
Q1j1	2.54943	2.29614	6.68 (0;19.16)		5.76315	0.572578	10.9537		Q1j1	2.12	0.93	5.54 (0.76;10.45)			tmrca(Q1j1)	6.6452	2.1871	6.65 [3.00;10.99]			5.4976	1.6725	5.50 [ 2.45, 8.78]			tmrca(Q1j1)	6.4922	2.2266	6.49 [2.72, 10.87]			tmrca(Q1j1)
Q1k	3.92008	1.96534	10.39 (0.17;21.23)		8.86163	4.41884	13.3044		Q1k	3.86	1.64	10.23 (1.66;19.23)			tmrca(Q1k)	11.3953	2.8242	11.40 [6.18;16.72]			9.2007	2.4513	9.20 [ 4.97, 14.08]			tmrca(Q1k)	11.2598	3.1498	11.26 [5.66, 17.52]			tmrca(Q1k)
Q1k1	1.01429	0.252964	2.62 (1.33;3.92)		2.29287	1.72102	2.86471		Q1k1	1	0.34	2.59 (0.86;4.33)			tmrca(Q1k1)	5.768	1.532	5.77 [3.13;8.87]			4.5223	1.3953	4.52 [ 2.10, 7.13]			tmrca(Q1k1)	5.0642	1.5577	5.06 [2.33, 8.15]			tmrca(Q1k1)
Q1l	6.38727	1.49833	17.27 (9.11;25.76)		14.4389	11.0518	17.8259		Q1l	4.9	1.38	13.09 (5.74;20.75)			tmrca(Q1l)	15.0353	3.3501	15.04 [8.77;21.76]			12.3719	2.6806	12.37 [ 7.22, 17.72]			tmrca(Q1l)	16.14	4.0788	16.14 [8.80, 24.45]			tmrca(Q1l)
Q1l1	2.27529	1.34266	5.95 (0;13.11)		5.14346	2.10829	8.17863		Q1l1	2	1	5.22 (0.1;10.5)			tmrca(Q1l1)	6.4379	2.2053	6.44 [2.74;10.89]			5.3796	1.8686	5.38 [ 2.12, 9.01]			tmrca(Q1l1)	6.2161	2.4319	6.22 [2.28, 11.22]			tmrca(Q1l1)
Q1m	7.26449	1.14807	19.77 (13.41;26.32)		16.4219	13.8266	19.0172		Q1m	8.14	1.99	22.3 (11.27;33.89)			tmrca(Q1m)	16.7813	2.8144	16.78 [11.59;22.39]			13.8247	2.562	13.82 [ 8.83, 18.76]			tmrca(Q1m)	18.2918	3.3866	18.29 [12.02, 25.23]			tmrca(Q1m)
Q1m1	6.05831	2.14047	16.34 (4.85;28.52)		13.6952	8.85657	18.5339		Q1m1	7.18	1.99	19.53 (8.65;30.99)			tmrca(Q1m1)	13.8066	2.5903	13.81 [9.06;18.97]			11.2505	2.2844	11.25 [ 6.87, 15.66]			tmrca(Q1m1)	14.3522	3.0478	14.35 [8.64, 20.30]			tmrca(Q1m1)
Q1m1a	3.37182	1.51778	8.9 (1.02;17.15)		7.62224	4.19118	11.0533		Q1m1a	3.92	1.48	10.39 (2.64;18.5)			tmrca(Q1m1a)	8.5968	2.0401	8.60 [4.78;12.64]			6.9415	1.6957	6.94 [ 3.86, 10.39]			tmrca(Q1m1a)	8.3068	2.1794	8.31 [4.43, 12.78]			tmrca(Q1m1a)
Q1m1a1	1.78186	1.26482	4.64 (0;11.33)		4.02801	1.1688	6.88723		Q1m1a1	2.09	0.78	5.46 (1.45;9.57)			tmrca(Q1m1a1)	5.2136	1.3642	5.21 [2.84;7.92]			4.275	1.117	4.28 [ 2.16, 6.39]			tmrca(Q1m1a1)	4.6662	1.2774	4.67 [2.44, 7.34]			tmrca(Q1m1a1)
Q1m1a1a	1.26101	1.3232	3.27 (0;10.21)		2.85059	-0.140587	5.84177		Q1m1a1a	1.6	0.8	4.16 (0.08;8.35)			tmrca(Q1m1a1a)	3.3494	1.0573	3.35 [1.42;5.45]			2.6423	0.9309	2.64 [ 1.10, 4.52]			tmrca(Q1m1a1a)	2.7791	0.9933	2.78 [1.00, 4.77]			tmrca(Q1m1a1a)
Q2	13.2132	1.90696	37.48 (26.21;49.2)		29.8693	25.5584	34.1801		Q2	10.71	2.3	29.88 (16.74;43.72)			tmrca(Q2)	34.9513	5.2947	34.95 [25.07;45.52]			28.3977	4.4709	28.40 [ 20.12, 37.47]			tmrca(Q2)	39.3788	6.027	39.38 [27.98, 51.17]			tmrca(Q2)
Q2a	6.38727	0.603222	17.27 (13.94;20.65)		14.4389	13.0752	15.8025		Q2a	5.69	0.7	15.3 (11.48;19.19)			tmrca(Q2a)	20.6393	2.9681	20.64 [15.11;26.48]			17.0352	2.6263	17.04 [ 12.48, 22.33]			tmrca(Q2a)	23.3158	3.7218	23.32 [16.63, 30.85]			tmrca(Q2a)
Q2a2	5.67453	0.836728	15.26 (10.7;19.91)		12.8277	10.9362	14.7191		Q2a2	5.89	1.45	15.86 (8.02;24.02)			tmrca(Q2a2)	14.1151	2.661	14.12 [9.03;19.35]			11.8872	2.3016	11.89 [ 7.68, 16.63]			tmrca(Q2a2)	14.9996	3.3761	15.00 [8.89, 21.67]			tmrca(Q2a2)
Q2a2a	5.04402	0.914563	13.49 (8.57;18.55)		11.4024	9.33494	13.4698		Q2a2a	5.43	1.47	14.57 (6.68;22.8)			tmrca(Q2a2a)	11.7597	2.5016	11.76 [7.09;16.85]			9.9128	2.1039	9.91 [ 5.91, 14.12]			tmrca(Q2a2a)	12.3032	2.959	12.30 [6.95, 18.34]			tmrca(Q2a2a)
Q2a2a1	3.20734	1.07023	8.45 (2.87;14.22)		7.25042	4.83108	9.66976		Q2a2a1	3	1.15	7.89 (1.92;14.08)			tmrca(Q2a2a1)	7.0774	2.0598	7.08 [3.40;11.21]			6.1098	1.6602	6.11 [ 2.93, 9.43]			tmrca(Q2a2a1)	7.4002	2.251	7.40 [3.15, 11.76]			tmrca(Q2a2a1)
Q2a3	5.56488	0.895104	14.95 (10.09;19.93)		12.5798	10.5563	14.6032		Q2a3	5.42	1.91	14.54 (4.36;25.29)			tmrca(Q2a3)	13.6392	2.7852	13.64 [8.37;19.26]			11.2418	2.3386	11.24 [ 7.06, 16.11]			tmrca(Q2a3)	14.4337	3.5052	14.43 [8.08, 21.59]			tmrca(Q2a3)
Q2a3a	0.246719	0.175129	0.63 (0;1.52)		0.557725	0.161833	0.953616		Q2a3a	0.3	0.22	0.77 (0;1.89)			tmrca(Q2a3a)	3.9722	1.4212	3.97 [1.43;6.66]			3.0418	1.2193	3.04 [ 1.00, 5.40]			tmrca(Q2a3a)	3.1742	1.3421	3.17 [0.99, 5.73]			tmrca(Q2a3a)
Q2a4	5.31816	0.856186	14.26 (9.63;19)		12.0221	10.0866	13.9575		Q2a4	3.8	1.03	10.06 (4.64;15.66)			tmrca(Q2a4)	13.0856	2.814	13.09 [7.78;18.63]			10.9291	2.3304	10.93 [ 6.31, 15.42]			tmrca(Q2a4)	13.3407	3.1902	13.34 [7.39, 19.54]			tmrca(Q2a4)
Q2a4+143	2.85097	1.16753	7.49 (1.45;13.76)		6.44482	3.80554	9.08409		Q2a4+143	2.14	0.82	5.59 (1.37;9.92)			tmrca(Q2a4+143)	7.3069	2.2667	7.31 [3.31;11.93]			6.1072	1.7345	6.11 [ 3.16, 9.76]			tmrca(Q2a4+143)	6.8438	2.1741	6.84 [2.95, 11.25]			tmrca(Q2a4+143)
Q2a+16325	4.79731	1.16753	12.81 (6.57;19.26)		10.8446	8.20537	13.4839		Q2a+16325	4.5	1.82	11.99 (2.41;22.09)			tmrca(Q2a+16325)	10.304	2.9902	10.30 [4.70;16.02]			8.5406	2.5467	8.54 [ 3.97, 13.52]			tmrca(Q2a+16325)	10.0786	3.3056	10.08 [4.30, 16.60]			tmrca(Q2a+16325)
Q3	13.6518	1.43995	38.84 (30.24;47.68)		30.8608	27.6057	34.1159		Q3	10.29	1.81	28.62 (18.28;39.41)			tmrca(Q3)	37.2703	5.4468	37.27 [27.22;48.32]			30.198	4.5478	30.20 [ 21.94, 39.58]			tmrca(Q3)	42.5723	5.7137	42.57 [32.04, 54.11]			tmrca(Q3)
Q3a	11.3491	1.51778	31.8 (22.98;40.92)		25.6553	22.2243	29.0864		Q3a	7.84	1.69	21.43 (12.06;31.21)			tmrca(Q3a)	24.3836	4.4011	24.38 [16.15;33.20]			19.744	3.6673	19.74 [ 12.96, 26.69]			tmrca(Q3a)	27.9743	5.0894	27.97 [18.67, 38.28]			tmrca(Q3a)
Q3a1	5.42781	1.08969	14.56 (8.68;20.63)		12.2699	9.80662	14.7333		Q3a1	5.47	1.05	14.68 (9.01;20.53)			tmrca(Q3a1)	19.2048	3.3228	19.20 [13.41;26.13]			15.7266	2.7218	15.73 [ 10.87, 21.12]			tmrca(Q3a1)	21.3755	4.2799	21.38 [13.40, 29.77]			tmrca(Q3a1)
Q3a1a	4.44093	1.03132	11.82 (6.33;17.48)		10.039	7.70768	12.3704		Q3a1a	7.69	2.14	21 (9.23;33.42)			tmrca(Q3a1a)	13.7312	2.797	13.73 [8.36;19.06]			11.2915	2.3017	11.29 [ 7.06, 15.92]			tmrca(Q3a1a)	14.5319	3.4392	14.53 [8.51, 21.52]			tmrca(Q3a1a)
Q3a1a1	3.5363	0.934022	9.34 (4.44;14.39)		7.99405	5.88263	10.1055		Q3a1a1	6	1.79	16.17 (6.53;26.31)			tmrca(Q3a1a1)	10.523	2.3555	10.52 [6.29;15.25]			8.5903	1.9091	8.59 [ 5.05, 12.39]			tmrca(Q3a1a1)	10.7911	2.5535	10.79 [6.28, 15.95]			tmrca(Q3a1a1)
Q3a1a1a	2.05599	1.12861	5.37 (0;11.35)		4.64771	2.09641	7.19901		Q3a1a1a	4	1.69	10.61 (1.77;19.91)			tmrca(Q3a1a1a)	6.1896	1.6643	6.19 [3.20;9.54]			5.0666	1.4286	5.07 [ 2.45, 7.91]			tmrca(Q3a1a1a)	6.0627	1.7824	6.06 [2.90, 9.67]			tmrca(Q3a1a1a)
Q3a1a1a1	0.794982	1.30374	2.05 (0;8.84)		1.79711	-1.15008	4.7443		Q3a1a1a1	1.3	0.67	3.37 (0;6.85)			tmrca(Q3a1a1a1)	3.5231	1.0406	3.52 [1.57;5.59]			2.8068	0.9667	2.81 [ 1.09, 4.67]			tmrca(Q3a1a1a1)	3.1168	1.0652	3.12 [1.33, 5.17]			tmrca(Q3a1a1a1)
Q3a1b	1.20618	0.408634	3.12 (1.04;5.24)		2.72665	1.80291	3.6504		Q3a1b	1.29	0.45	3.34 (1.05;5.67)			tmrca(Q3a1b)	6.6176	1.9142	6.62 [3.37;10.63]			5.697	1.5689	5.70 [ 2.83, 8.83]			tmrca(Q3a1b)	5.8696	1.9827	5.87 [2.48, 9.74]			tmrca(Q3a1b)
Q3c	10.4444	1.80967	29.09 (18.72;39.89)		23.6103	19.5195	27.7012		Q3c	10.75	1.81	30 (19.59;40.84)			tmrca(Q3c)	25.608	4.4788	25.61 [17.20;34.62]			20.9948	3.8914	20.99 [ 13.91, 28.89]			tmrca(Q3c)	30.1756	5.0729	30.18 [20.29, 39.92]			tmrca(Q3c)
Q3c+16292	9.64944	1.79021	26.72 (16.57;37.31)		21.8132	17.7663	25.8601		Q3c+16292	10	1.96	27.76 (16.62;39.42)			tmrca(Q3c+16292)	21.9926	4.0075	21.99 [14.66;29.98]			18.1993	3.5102	18.20 [ 11.63, 24.93]			tmrca(Q3c+16292)	26.1564	4.6907	26.16 [17.63, 35.51]			tmrca(Q3c+16292)
Q3c1	8.38843	1.73183	23.02 (13.35;33.11)		18.9626	15.0477	22.8776		Q3c1	8	1.77	21.89 (12.07;32.16)			tmrca(Q3c1)	17.7452	3.2824	17.75 [11.68;24.43]			14.8038	2.9501	14.80 [ 9.39, 20.51]			tmrca(Q3c1)	20.8515	4.1792	20.85 [12.77, 28.99]			tmrca(Q3c1)
M42'74	22.1498	1.79021	66.14 (54.63;77.94)		50.0713	46.0244	54.1182		M42'74	18.55	1.74	54.34 (43.47;65.51)			tmrca(M42)	59.0652	6.5065	59.07 [47.16;72.32]			48.0563	5.4369	48.06 [ 37.99, 58.82]			tmrca(M42)	62.6581	7.1622	62.66 [49.13, 76.69]			tmrca(M42)
M42	21.3823	1.71237	63.6 (52.65;74.82)		48.3361	44.4652	52.2071		M42	19.15	1.8	56.28 (44.99;67.9)			tmrca(M42'74)	61.3202	6.587	61.32 [49.36;74.64]			49.8337	5.586	49.83 [ 39.76, 61.15]			tmrca(M42'74)	66.8228	7.5	66.82 [52.95, 81.79]			tmrca(M42'74)
M42a	14.5838	1.43995	41.73 (33.05;50.66)		32.9677	29.7126	36.2228		M42a	14.18	1.75	40.47 (30;51.31)			tmrca(M42a)	39.6966	5.4252	39.70 [29.54;50.35]			32.2905	4.4841	32.29 [ 24.17, 41.35]			tmrca(M42a)	43.5396	5.719	43.54 [32.91, 55.23]			tmrca(M42a)
M42a1	11.9521	1.43995	33.63 (25.19;42.33)		27.0187	23.7636	30.2738		M42a1	12.47	1.97	35.2 (23.66;47.23)			tmrca(M42a1)	26.6771	4.2466	26.68 [18.74;35.04]			21.8687	3.5897	21.87 [ 15.01, 29.06]			tmrca(M42a1)	30.4122	4.5619	30.41 [21.72, 39.44]			tmrca(M42a1)
M42a1a	10.5267	1.45941	29.33 (20.93;38.02)		23.7963	20.4972	27.0953		M42a1a	12.08	2.09	34.02 (21.84;46.74)			tmrca(M42a1a)	23.3827	3.7247	23.38 [16.44;30.74]			19.1289	3.1798	19.13 [ 13.27, 25.42]			tmrca(M42a1a)	26.6814	4.2053	26.68 [18.56, 34.91]			tmrca(M42a1a)
M42a1a1	8.38843	1.51778	23.02 (14.52;31.84)		18.9626	15.5316	22.3937		M42a1a1	8.33	2.04	22.85 (11.52;34.77)			tmrca(M42a1a1)	17.8049	3.2329	17.80 [12.01;24.45]			14.5723	2.7334	14.57 [ 9.70, 20.17]			tmrca(M42a1a1)	20.2733	3.8926	20.27 [13.00, 27.99]			tmrca(M42a1a1)
M42a1a1a1	4.49576	1.5567	11.97 (3.75;20.58)		10.163	6.64395	13.682		M42a1a1a1	3.625	1	9.59 (4.33;15)			tmrca(M42a1a1a1)	12.0232	2.7555	12.02 [6.80;17.43]			9.7743	2.2486	9.77 [ 5.67, 14.13]			tmrca(M42a1a1a1)	12.8896	3.0868	12.89 [7.12, 19.05]			tmrca(M42a1a1a1)
M42a1a2	6.57916	1.26482	17.81 (10.88;24.98)		14.8727	12.0134	17.7319		M42a1a2	6	1.35	16.17 (8.85;23.77)			tmrca(M42a1a2)	15.1593	2.9194	15.16 [9.69;20.89]			12.3571	2.6458	12.36 [ 7.11, 17.49]			tmrca(M42a1a2)	16.7167	3.789	16.72 [9.84, 24.46]			tmrca(M42a1a2)
M42a1b	7.4838	1.51778	20.4 (12.01;29.13)		16.9176	13.4866	20.3487		M42a1b	6	2.09	16.17 (4.96;28.05)			tmrca(M42a1b)	14.1351	3.2395	14.14 [7.96;20.80]			11.7214	2.8433	11.72 [ 6.29, 17.37]			tmrca(M42a1b)	15.6613	4.163	15.66 [7.80, 23.80]			tmrca(M42a1b)
M42a2	13.8162	1.57616	39.34 (29.93;49.06)		31.2326	27.6696	34.7956		M42a2	12.8	2.19	36.21 (23.37;49.65)			tmrca(M42a2)	34.9051	5.443	34.91 [24.73;45.91]			28.3167	4.4665	28.32 [ 19.48, 37.15]			tmrca(M42a2)	38.307	5.7012	38.31 [27.29, 49.55]			tmrca(M42a2)
M42a2a	6.82588	1.61508	18.52 (9.68;27.74)		15.4304	11.7794	19.0814		M42a2a	5.67	1.37	15.24 (7.85;22.92)			tmrca(M42a2a)	17.9778	4.2706	17.98 [10.16;26.78]			14.623	3.4542	14.62 [ 8.57, 21.91]			tmrca(M42a2a)	19.9233	4.868	19.92 [10.82, 29.40]			tmrca(M42a2a)
M42a3	5.67453	1.86804	15.26 (5.25;25.8)		12.8277	8.60483	17.0505		M42a3	5.6	1.44	15.05 (7.29;23.12)			tmrca(M42a3)	17.2407	4.1163	17.24 [9.56;25.48]			14.1015	3.4153	14.10 [ 7.56, 20.67]			tmrca(M42a3)	19.7973	4.9935	19.80 [10.37, 29.50]			tmrca(M42a3)
M42b	19.6004	1.73183	57.75 (46.83;68.96)		44.3081	40.3932	48.2231		M42b	15.14	2.53	43.47 (28.3;59.38)			tmrca(M42b)	50.3149	6.7144	50.31 [37.78;63.86]			40.8344	5.6418	40.83 [ 29.42, 51.20]			tmrca(M42b)	53.3982	6.7811	53.40 [40.67, 67.06]			tmrca(M42b)
M42b1	11.5958	1.40103	32.55 (24.37;40.98)		26.2131	23.0459	29.3802		M42b1	8.25	1.53	22.62 (14.07;31.5)			tmrca(M42b1)	28.5535	5.2585	28.55 [19.14;39.13]			23.5457	4.3949	23.55 [ 15.55, 32.26]			tmrca(M42b1)	32.6736	5.5187	32.67 [22.69, 43.97]			tmrca(M42b1)
M42b1a	7.31932	1.59562	19.93 (11.14;29.09)		16.5458	12.9388	20.1528		M42b1a	5.22	1.31	13.98 (6.96;21.28)			tmrca(M42b1a)	18.1693	4.078	18.17 [10.92;26.52]			15.216	3.3865	15.22 [ 8.78, 21.85]			tmrca(M42b1a)	20.8849	4.9595	20.88 [11.69, 30.75]			tmrca(M42b1a)
M42b1a1	1.0417	0.739434	2.69 (0;6.52)		2.35484	0.683296	4.02638		M42b1a1	0.8	0.49	2.06 (0;4.58)			tmrca(M42b1a1)	5.0317	2.264	5.03 [1.27;9.60]			4.1711	1.9327	4.17 [ 1.04, 7.95]			tmrca(M42b1a1)	4.5332	2.3145	4.53 [0.92, 9.10]			tmrca(M42b1a1)
M42b1a2	4.52317	1.05077	12.05 (6.45;17.82)		10.225	7.8496	12.6003		M42b1a2	5	1.46	13.37 (5.58;21.49)			tmrca(M42b1a2)	11.6552	3.086	11.66 [5.98;17.77]			9.6519	2.6093	9.65 [ 4.84, 14.76]			tmrca(M42b1a2)	12.6553	3.6247	12.66 [6.01, 19.94]			tmrca(M42b1a2)
M42c	19.7375	1.94588	58.2 (45.94;70.82)		44.618	40.2192	49.0168		M42c	14.85	2.21	42.56 (29.31;56.38)			tmrca(M42c)	53.6887	7.4198	53.69 [39.27;68.23]			43.9717	6.0083	43.97 [ 32.40, 55.75]			tmrca(M42c)	55.6309	7.4627	55.63 [41.81, 70.47]			tmrca(M42c)
M42c1	15.3788	2.41289	44.22 (29.7;59.41)		34.7648	29.3103	40.2193		M42c1	11.25	2.17	31.5 (19;44.61)			tmrca(M42c1)	38.7221	7.2678	38.72 [25.19;53.24]			31.7769	6.0225	31.78 [ 20.34, 43.86]			tmrca(M42c1)	41.3098	7.4358	41.31 [27.55, 56.58]			tmrca(M42c1)
M42c1a	6.71623	1.67346	18.2 (9.07;27.75)		15.1825	11.3995	18.9655		M42c1a	8	2.03	21.89 (10.67;33.71)			tmrca(M42c1a)	15.7814	4.105	15.78 [7.97;24.20]			13.0579	3.5149	13.06 [ 6.73, 20.08]			tmrca(M42c1a)	17.0802	4.7519	17.08 [8.18, 26.11]			tmrca(M42c1a)
M42c2	18.4765	1.96534	54.1 (41.86;66.74)		41.7674	37.3246	46.2102		M42c2	13.36	2.41	37.93 (23.74;52.83)			tmrca(M42c2)	47.9101	7.2438	47.91 [33.90;61.92]			39.1995	5.7751	39.20 [ 28.16, 50.42]			tmrca(M42c2)	49.9019	7.0942	49.90 [36.20, 63.75]			tmrca(M42c2)
M42c2a	11.5135	1.82913	32.3 (21.68;43.34)		26.0272	21.8923	30.162		M42c2a	9.87	1.81	27.38 (17.08;38.11)			tmrca(M42c2a)	30.0197	5.6263	30.02 [19.32;40.73]			24.4764	4.6167	24.48 [ 15.94, 33.61]			tmrca(M42c2a)	32.1066	5.8787	32.11 [21.21, 43.93]			tmrca(M42c2a)
M42c2a1	5.70194	1.77075	15.33 (5.83;25.32)		12.8896	8.88673	16.8925		M42c2a1	5.46	1.52	14.65 (6.5;23.17)			tmrca(M42c2a1)	15.8191	3.4836	15.82 [9.27;22.88]			12.9308	2.7919	12.93 [ 8.08, 19.00]			tmrca(M42c2a1)	15.9777	3.8592	15.98 [8.81, 23.58]			tmrca(M42c2a1)
M42c2a1a	4.9892	1.63454	13.34 (4.65;22.45)		11.2784	7.58345	14.9734		M42c2a1a	4.75	1.3	12.68 (5.75;19.87)			tmrca(M42c2a1a)	12.9729	2.9667	12.97 [7.24;18.82]			10.6016	2.4396	10.60 [ 6.01, 15.52]			tmrca(M42c2a1a)	12.7023	3.1385	12.70 [7.09, 19.01]			tmrca(M42c2a1a)
M42c2a1a1	1.6722	2.3156	4.35 (0;16.77)		3.78013	-1.45443	9.0147		M42c2a1a1	1.43	0.83	3.71 (0;8.04)			tmrca(M42c2a1a1)	4.9828	1.8189	4.98 [1.78;8.55]			4.265	1.5606	4.27 [ 1.62, 7.34]			tmrca(M42c2a1a1)	4.5647	1.8888	4.56 [1.57, 8.57]			tmrca(M42c2a1a1)
M42c2a2	6.27762	1.16753	16.96 (10.58;23.54)		14.191	11.5517	16.8303		M42c2a2	6.18	1.52	16.68 (8.43;25.28)			tmrca(M42c2a2)	16.8442	3.4826	16.84 [10.46;24.06]			13.8479	2.9162	13.85 [ 8.39, 19.59]			tmrca(M42c2a2)	18.084	4.2875	18.08 [10.39, 26.53]			tmrca(M42c2a2)
M42c2a2a	2.57684	1.03132	6.75 (1.43;12.26)		5.82512	3.49376	8.15649		M42c2a2a	3	1.15	7.89 (1.92;14.08)			tmrca(M42c2a2a)	6.7158	2.1606	6.72 [2.94;11.08]			5.5527	1.692	5.55 [ 2.51, 8.91]			tmrca(M42c2a2a)	6.4597	2.2637	6.46 [2.39, 10.94]			tmrca(M42c2a2a)
M74	15.1321	1.80967	43.45 (32.51;54.75)		34.2071	30.1162	38.298		M74	13.22	1.9	37.5 (26.27;49.18)			tmrca(M74)	41.5414	6.1198	41.54 [30.40;53.91]			33.3554	5.1181	33.36 [ 23.66, 43.45]			tmrca(M74)	44.4689	6.5351	44.47 [32.49, 57.50]			tmrca(M74)
M74a	4.3587	1.2259	11.6 (5.1;18.33)		9.85314	7.0819	12.6244		M74a	5.47	1.63	14.68 (5.95;23.83)			tmrca(M74a)	14.2531	3.1656	14.25 [8.16;20.29]			11.3449	2.747	11.34 [ 6.06, 16.65]			tmrca(M74a)	14.0014	3.5787	14.00 [7.49, 20.97]			tmrca(M74a)
M74a1	1.8641	2.15992	4.86 (0;16.45)		4.21392	-0.668741	9.09658		M74a1	3.57	1.56	9.44 (1.32;17.95)			tmrca(M74a1)	7.6709	2.0739	7.67 [3.94;11.71]			6.204	1.6363	6.20 [ 3.02, 9.53]			tmrca(M74a1)	7.0607	2.0767	7.06 [3.53, 11.24]			tmrca(M74a1)
M74b	10.7186	1.57616	29.91 (20.82;39.32)		24.23	20.667	27.7931		M74b	9.77	1.47	27.08 (18.69;35.76)			tmrca(M74b)	29.179	4.6583	29.18 [20.78;38.56]			23.8409	3.8547	23.84 [ 16.44, 31.39]			tmrca(M74b)	31.7713	5.0765	31.77 [22.33, 42.21]			tmrca(M74b)
M74b1	3.34441	0.622681	8.82 (5.55;12.16)		7.56027	6.15265	8.96788		M74b1	3.83	0.97	10.14 (5.03;15.41)			tmrca(M74b1)	14.0317	3.0414	14.03 [8.29;20.05]			11.7606	2.4812	11.76 [ 7.01, 16.55]			tmrca(M74b1)	14.2827	3.422	14.28 [8.11, 21.30]			tmrca(M74b1)
M74b1a	2.02858	0.505928	5.29 (2.68;7.95)		4.58574	3.44205	5.72942		M74b1a	2.33	0.71	6.09 (2.42;9.85)			tmrca(M74b1a)	7.8499	2.201	7.85 [3.96;12.29]			6.8981	1.8657	6.90 [ 3.72, 10.79]			tmrca(M74b1a)	7.8859	2.244	7.89 [3.68, 12.23]			tmrca(M74b1a)
M74b2	5.53746	2.15992	14.87 (3.38;27.08)		12.5178	7.63516	17.4005		M74b2	4.6	1.06	12.26 (6.61;18.09)			tmrca(M74b2)	16.7618	3.1964	16.76 [11.05;23.56]			13.7818	2.6176	13.78 [ 8.88, 18.97]			tmrca(M74b2)	17.6611	3.8523	17.66 [10.77, 25.44]			tmrca(M74b2)
M74b2+8251!	2.9058	0.48647	7.64 (5.09;10.22)		6.56876	5.46906	7.66846		M74b2+8251!	2.75	0.51	7.22 (4.56;9.93)			tmrca(M74b2+8251@)	12.4722	2.6382	12.47 [7.36;17.54]			10.1694	2.2319	10.17 [ 6.03, 14.50]			tmrca(M74b2+8251@)	12.3409	2.8852	12.34 [7.18, 18.10]			tmrca(M74b2+8251@)
M74b3	7.0726	1.57616	19.22 (10.56;28.24)		15.9881	12.4251	19.5511		M74b3	6.94	1.72	18.84 (9.43;28.69)			tmrca(M74b3)	18.122	3.356	18.12 [11.96;24.73]			14.9157	2.8829	14.92 [ 9.50, 20.55]			tmrca(M74b3)	19.7083	4.0895	19.71 [12.11, 27.88]			tmrca(M74b3)
M74b3a	3.39923	2.29614	8.97 (0;21.6)		7.68421	2.49363	12.8748		M74b3a	3.27	1.19	8.62 (2.42;15.05)			tmrca(M74b3a)	9.2792	2.5274	9.28 [4.97;14.38]			7.5054	2.0481	7.51 [ 3.77, 11.41]			tmrca(M74b3a)	9.3011	2.7231	9.30 [4.56, 14.95]			tmrca(M74b3a)
M74b3a+146	2.74132	0.95348	7.2 (2.25;12.29)		6.19694	4.04153	8.35235		M74b3a+146	2.75	1.19	7.22 (1.07;13.6)			tmrca(M74b3a+146)	6.8201	2.0624	6.82 [3.14;10.81]			5.5488	1.6315	5.55 [ 2.53, 8.77]			tmrca(M74b3a+146)	6.5494	2.0912	6.55 [2.89, 10.84]			tmrca(M74b3a+146)
M74b3a1	0.60309	0.622681	1.55 (0;4.75)		1.36333	-0.044287	2.77094		M74b3a1	0.67	0.53	1.73 (0;4.45)			tmrca(M74b3a1)	3.3946	1.3152	3.39 [1.02;5.88]			2.6868	1.1717	2.69 [ 0.65, 4.91]			tmrca(M74b3a1)	2.8409	1.3272	2.84 [0.63, 5.45]			tmrca(M74b3a1)
M74c	3.97491	1.36211	10.54 (3.38;18)		8.98556	5.90641	12.0647		M74c	2.17	0.87	5.67 (1.2;10.27)			tmrca(M74c)	10.3123	3.5714	10.31 [3.83;17.02]			8.6212	2.8538	8.62 [ 3.44, 14.10]			tmrca(M74c)	9.9872	3.4539	9.99 [3.82, 16.84]			tmrca(M74c)
M73	16.0641	1.43995	46.38 (37.57;55.43)		36.3141	33.059	39.5692		M73	13.33	1.51	37.84 (28.86;47.1)			tmrca(M73)	42.3956	5.6934	42.40 [31.81;53.88]			34.4481	4.8403	34.45 [ 25.48, 44.24]			tmrca(M73)	48.5138	6.3968	48.51 [36.38, 61.08]			tmrca(M73)
M73a	9.40272	1.16753	25.99 (19.34;32.83)		21.2555	18.6162	23.8948		M73a	8.07	1.25	22.09 (15.1;29.31)			tmrca(M73a)	23.569	4.114	23.57 [16.03;31.65]			19.516	3.1962	19.52 [ 13.90, 26.15]			tmrca(M73a)	28.334	4.8723	28.33 [19.43, 38.14]			tmrca(M73a)
M73a1	5.64711	1.34266	15.18 (7.93;22.7)		12.7657	9.73053	15.8009		M73a1	4.75	1.54	12.68 (4.51;21.22)			tmrca(M73a1)	12.3701	3.1803	12.37 [6.36;18.63]			10.2191	2.6708	10.22 [ 5.20, 15.30]			tmrca(M73a1)	13.4894	3.8847	13.49 [6.53, 21.19]			tmrca(M73a1)
M73a2	8.00465	1.30374	21.91 (14.62;29.43)		18.0951	15.1479	21.0423		M73a2	7.25	1.69	19.73 (10.44;29.44)			tmrca(M73a2)	17.0403	3.2621	17.04 [10.98;23.49]			14.1403	2.6014	14.14 [ 9.38, 19.34]			tmrca(M73a2)	19.995	4.0758	20.00 [12.35, 28.07]			tmrca(M73a2)
M73b	14.063	1.43995	40.11 (31.47;48.99)		31.7903	28.5352	35.0454		M73b	11.61	1.8	32.59 (22.13;43.47)			tmrca(M73b)	34.3405	4.9282	34.34 [24.87;43.77]			27.7523	4.124	27.75 [ 19.96, 35.76]			tmrca(M73b)	39.6035	5.757	39.60 [28.68, 50.86]			tmrca(M73b)
M73b1	10.2251	1.92642	28.43 (17.44;39.92)		23.1146	18.7598	27.4694		M73b1	9.18	2.28	25.34 (12.57;38.83)			tmrca(M73b1)	22.7202	4.581	22.72 [14.05;31.54]			18.1843	3.666	18.18 [ 11.74, 25.71]			tmrca(M73b1)	26.0092	5.2832	26.01 [16.06, 36.47]			tmrca(M73b1)
M73b1a	3.59113	3.26908	9.49 (0;27.76)		8.11799	0.728019	15.508		M73b1a	4.1	1.08	10.88 (5.17;16.78)			tmrca(M73b1a)	11.5251	2.8733	11.53 [6.26;17.10]			9.0595	2.2299	9.06 [ 5.23, 13.65]			tmrca(M73b1a)	11.5603	3.0116	11.56 [6.28, 17.70]			tmrca(M73b1a)
M73b2	11.9796	1.61508	33.71 (24.26;43.49)		27.0806	23.4296	30.7316		M73b2	9.4	1.82	25.99 (15.7;36.73)			tmrca(M73b2)	26.0205	4.5906	26.02 [17.33;35.04]			21.1081	3.7719	21.11 [ 13.93, 28.56]			tmrca(M73b2)	30.6636	5.3852	30.66 [20.57, 41.29]			tmrca(M73b2)
M73c	1.8641	1.36211	4.86 (0;12.08)		4.21392	1.13476	7.29308		M73c	1.67	0.94	4.34 (0;9.28)			tmrca(M73c)	4.818	1.8482	4.82 [1.67;8.68]			3.9189	1.6813	3.92 [ 1.18, 7.17]			tmrca(M73c)	4.4467	2.0332	4.45 [1.17, 8.50]			tmrca(M73c)

## Sheet: Table_S3_N
ML									rho statistics						BEAST Bayesian Skyline						BEAST Bayesian Skyline - Fu et al.						BEAST Constant Size
	ML	SE	age with 95% CI		Fu 2.67					Rho	Sigma	age with 95% CI				mean	stdev	age with 95% HPD interval				mean	stdev	age with 95% HPD interval				mean	stdev	age with 95% HPD interval
N	22.883	0.896779	68.58 (62.75-74.49)		51.7286	49.7014	53.7559		N	20.59	1.83	60.99 (49.37;72.92)			tmrca(N)	62.6613	6.6704	62.66 [49.98;75.89]			tmrca(N)	52.0915	5.9522	52.09 [41.40, 64.17]			N	73.5909	8.1534	73.59 [58.37,89.85]
N13	13.7836	2.11007	39.24 (26.72-52.3)		31.1589	26.3889	35.9289		N13	13.21	1.86	37.47 (26.47-48.90)			tmrca(N13)	35.9039	5.2826	35.90 [25.80;46.26]			tmrca(N13)	29.6838	4.5236	29.68 [21.27, 38.78]			N13	38.3167	5.9586	38.32 [27.25,50.15]
N13a	12.976	1.26604	36.75 (29.24-44.47)		29.3332	26.4712	32.1952		N13a	12.58	1.6	35.54 (26.12-45.28)			tmrca(N13a)	32.7209	4.7709	32.72 [23.80;42.35]			tmrca(N13a)	27.1018	4.0604	27.10 [19.58, 35.17]			N13a	34.752	5.2973	34.75 [24.72,45.24]
N13a1	10.0416	1.31879	27.89 (20.32-35.68)		22.6997	19.7185	25.681		N13a1	10.66	2.21	29.73 (17.10-43.01)			tmrca(N13a1)	22.8994	4.1178	22.90 [15.21;31.09]			tmrca(N13a1)	18.9525	3.3781	18.95 [12.59, 25.69]			N13a1	23.66	4.6525	23.66 [14.77,32.74]
N13a2	5.57269	1.12537	14.97 (8.88-21.25)		12.5974	10.0535	15.1414		N13a2	4.66	1.33	12.43 (5.36-19.78)			tmrca(N13a2)	14.1801	3.6853	14.18 [7.02;21.32]			tmrca(N13a2)	11.7596	2.9271	11.76 [6.50, 17.73]			N13a2	12.9717	3.719	12.97 [6.28,20.32]
N13a3	4.5766	1.24846	12.2 (5.56-19.08)		10.3457	7.5235	13.168		N13a3	4.75	1.6	12.68 (4.20-21.56)			tmrca(N13a3)	11.6951	3.4018	11.70 [5.16;18.17]			tmrca(N13a3)	9.7274	2.7873	9.73 [4.61, 15.41]			N13a3	11.1548	3.3109	11.15 [5.25,17.77]
N13b	1.53451	0.703356	3.99 (0.4-7.66)		3.46886	1.87888	5.05885		N13b	1	0.71	2.59 (0-6.26)			tmrca(N13b)	3.8698	2.7768	3.87 [0.20;9.50]			tmrca(N13b)	3.2753	2.42	3.28 [0.09, 8.02]			N13b	4.0296	2.5216	4.03 [0.28,8.93]
O	13.326	1.72322	37.83 (27.61-48.41)		30.1243	26.2289	34.0198		O	9.42	2.16	26.04 (13.89;38.84)			tmrca(O)	37.4872	6.2953	37.49 [25.73;50.14]			tmrca(O)	31.2478	5.4369	31.25 [21.35, 42.01]			O	40.9861	6.6975	40.99 [28.32,53.97]
O1	10.4454	1.54738	29.09 (20.2-38.3)		23.6126	20.1146	27.1106		O1	10.67	2.56	29.76 (15.19;45.19)			tmrca(O1)	28.0796	5.6796	28.08 [17.77;39.79]			tmrca(O1)	23.1697	4.7818	23.17 [14.66, 32.79]			O1	29.4303	6.2646	29.43 [17.54,41.75]
O1a	5.57269	1.16054	14.97 (8.7-21.45)		12.5974	9.97397	15.2209		O1a	5.8	1.56	15.61 (7.20;24.39)			tmrca(O1a)	14.964	3.6482	14.96 [8.28;22.19]			tmrca(O1a)	12.2821	3.0544	12.28 [6.80, 18.44]			O1a	14.4664	3.769	14.47 [7.84,22.18]
O1a1	3.66128	0.896779	9.68 (4.96-14.54)		8.27658	6.24935	10.3038		O1a1	3.5	1.17	9.25 (3.13;15.59)			tmrca(O1a1)	9.2922	2.9128	9.29 [3.74;14.90]			tmrca(O1a1)	7.6008	2.4138	7.60 [3.36, 12.36]			O1a1	8.6099	2.6584	8.61 [3.85,13.99]
O2	10.0416	1.21329	27.89 (20.92-35.05)		22.6997	19.957	25.4425		O2	7	1.95	19.01 (8.37;30.22)			tmrca(O2)	29.8511	5.287	29.85 [20.34;40.39]			tmrca(O2)	25.0227	4.5089	25.02 [16.35, 33.74]			O2	32.7677	5.6351	32.77 [22.51,44.22]
O2a	8.83015	1.16054	24.31 (17.74-31.06)		19.9612	17.3377	22.5846		O2a	13.8	2.55	39.29 (24.23;55.14)			tmrca(O2a)	24.7441	4.64	24.74 [16.06;33.68]			tmrca(O2a)	20.7903	4.008	20.79 [13.52, 28.79]			O2a	27.165	5.0203	27.17 [17.97,37.33]
O2b/O2b1	0.888399	0.263759	2.29 (0.95-3.65)		2.00829	1.41204	2.60453		O2b/O2b1	1.05	0.38	2.72 (0.78;4.67)			tmrca(O2b)	7.661	2.3903	7.66 [3.66;12.38]			tmrca(O2b)	6.5416	1.9827	6.54 [3.09, 10.47]			O2b/O2b1	7.7192	1.9975	7.72 [4.34,11.83]
S	19.8948	1.26604	58.71 (50.68-66.89)		44.9735	42.1115	47.8355		S	16.4	1.54	47.45 (38.00;57.15)			tmrca(S)	56.7526	5.8999	56.75 [45.60;68.23]			tmrca(S)	47.1185	5.2846	47.12 [37.47, 57.77]			S	58.1403	7.1828	58.14 [44.90,72.70]
S1	17.9564	1.5298	52.42 (42.9-62.19)		40.5918	37.1336	44.05		S1	15.6	2.01	44.92 (32.74;57.55)			tmrca(S1)	49.1982	6.3799	49.20 [36.77;61.30]			tmrca(S1)	40.525	5.5496	40.53 [30.67, 51.72]			S1	46.9201	6.1769	46.92 [35.45,59.42]
S1a	17.9564	2.1804	52.42 (38.93-66.41)		40.5918	35.6628	45.5207		S1a	16.29	2.95	47.10 (29.28;65.88)			tmrca(S1a)	43.2748	6.2542	43.27 [31.93;55.70]			tmrca(S1a)	35.6108	5.3588	35.61 [25.30, 45.94]			S1a	41.5219	5.9271	41.52 [30.44,53.44]
S1a1	9.12628	0.984698	25.18 (19.57-30.92)		20.6306	18.4046	22.8566		S1a1	7.21	1.21	19.61 (12.92;26.52)			tmrca(S1a1)	24.9741	3.9353	24.97 [17.58;32.83]			tmrca(S1a1)	20.6373	3.2204	20.64 [14.66, 26.98]			S1a1	24.0859	3.9029	24.09 [16.91,31.92]
S1a1a	3.5536	0.615437	9.39 (6.14-12.7)		8.03315	6.64192	9.42439		S1a1a	2.67	0.79	7.00 (2.90;11.21)			tmrca(S1a1a)	13.3585	3.3146	13.36 [7.12;19.75]			tmrca(S1a1a)	10.9048	2.5507	10.90 [6.10, 15.90]			S1a1a	11.6019	2.9385	11.60 [6.24,17.36]
S1a1b	8.56094	0.967115	23.52 (18.06-29.12)		19.3526	17.1664	21.5388		S1a1b	8.25	1.52	22.62 (14.13;31.44)			tmrca(S1a1b)	21.9911	3.6108	21.99 [15.37;29.40]			tmrca(S1a1b)	18.183	2.9735	18.18 [12.81, 24.24]			S1a1b	20.9721	3.5412	20.97 [14.26,27.85]
S1a1b1	7.02643	1.05503	19.09 (13.26-25.09)		15.8837	13.4988	18.2687		S1a1b1	6	1.55	16.17 (7.79;24.92)			tmrca(S1a1b1)	16.8329	3.301	16.83 [10.84;23.58]			tmrca(S1a1b1)	13.821	2.7408	13.82 [8.79, 19.42]			S1a1b1	15.5701	3.1841	15.57 [9.69,21.91]
S1b	7.7533	1.17812	21.18 (14.61-27.95)		17.5269	14.8637	20.1901		S1b	6.4	1.07	17.30 (11.44;23.34)			tmrca(S1b)	23.8308	3.9005	23.83 [16.68;31.87]			tmrca(S1b)	19.3937	3.2993	19.39 [13.18, 25.80]			S1b	21.6621	4.1155	21.66 [13.99,29.82]
S1b1	6.78414	1.10779	18.4 (12.3-24.68)		15.336	12.8318	17.8402		S1b1	7.13	1.63	19.38 (10.43;28.73)			tmrca(S1b1)	18.7399	3.37	18.74 [12.27;25.31]			tmrca(S1b1)	15.2468	2.9477	15.25 [9.90, 21.10]			S1b1	16.5613	3.5211	16.56 [10.09,23.64]
S1b1a	4.73813	1.12537	12.64 (6.64-18.85)		10.7109	8.1669	13.2548		S1b1a	5.6	1.67	15.05 (6.09;24.44)			tmrca(S1b1a)	12.1878	2.9173	12.19 [6.64;17.75]			tmrca(S1b1a)	9.9426	2.5091	9.94 [5.23, 14.78]			S1b1a	10.6962	2.8332	10.70 [5.58,16.33]
S1b2	3.52668	2.39141	9.32 (0-22.51)		7.9723	2.56635	13.3782		S1b2	3.11	1.09	8.19 (2.52;14.06)			tmrca(S1b2)	12.9807	3.5428	12.98 [6.16;19.84]			tmrca(S1b2)	10.69	2.9468	10.69 [5.16, 16.34]			S1b2	11.0174	3.03	11.02 [5.63,17.03]
S1b2a	2.39599	0.580269	6.27 (3.26-9.34)		5.41629	4.10456	6.72803		S1b2a	2.37	0.7	6.20 (2.58;9.90)			tmrca(S1b2a)	9.0752	2.829	9.08 [3.91;14.71]			tmrca(S1b2a)	7.5212	2.3007	7.52 [3.30, 11.99]			S1b2a	7.7318	2.1943	7.73 [3.84,12.17]
S1b3	4.60352	0.879195	12.27 (7.57-17.1)		10.4066	8.4191	12.3941		S1b3	4.67	1.25	12.45 (5.80-19.36)			tmrca(S1b3)	13.0901	3.2559	13.09 [7.02;19.59]			tmrca(S1b3)	10.5999	2.6753	10.60 [5.45, 15.93]			S1b3	11.0786	2.9429	11.08 [5.65,16.97]
S1c	1.69603	0.597853	4.41 (1.35-7.54)		3.83401	2.48252	5.18549		S1c	2	1.15	5.22 (0-11.31)			S1c	5.38	2.79	5.38 [1.12;10.93]									S1c	5.3904	2.5218	5.39 [1.30, 10.40]
S2	12.8414	1.72322	36.34 (26.17-46.87)		29.0289	25.1334	32.9244		S2	12.29	1.64	34.65 (25.03;44.62)			tmrca(S2)	36.5421	5.5307	36.54 [26.39;47.54]			tmrca(S2)	30.3271	4.7273	30.33 [21.68, 39.78]			S2	35.8892	5.538	35.89 [25.85,47.12]
S2a	11.6838	1.58255	32.81 (23.58-42.36)		26.412	22.8346	29.9895		S2a	9.83	1.55	27.26 (18.42;36.42)			tmrca(S2a)	27.001	4.3071	27.00 [19.45;36.24]			tmrca(S2a)	22.5353	3.6656	22.54 [16.12, 30.17]			S2a	26.5919	4.3969	26.59 [18.37,35.40]
S2a1	8.02251	1.01987	21.96 (16.24-27.83)		18.1355	15.83	20.4409		S2a1	6.77	1.49	18.36 (10.20;26.84)			tmrca(S2a1)	20.8542	3.6558	20.85 [13.75;27.92]			tmrca(S2a1)	17.4543	3.0738	17.45 [11.42, 23.28]			S2a1	19.7371	3.7158	19.74 [12.79,27.03]
S2a1a	5.06118	0.791276	13.54 (9.27-17.91)		11.4412	9.65243	13.2299		S2a1a	4	0.99	10.61 (5.37;16.00)			tmrca(S2a1a)	13.2869	2.9603	13.29 [7.67;19.16]			tmrca(S2a1a)	11.0042	2.4605	11.00 [6.34, 15.99]			S2a1a	11.6772	2.7307	11.68 [6.69,17.08]
S2a2	9.07244	1.56497	25.02 (16.19-34.2)		20.5089	16.9712	24.0466		S2a2	8.2	1.62	22.47 (13.44;31.88)			tmrca(S2a2)	19.102	3.9781	19.10 [11.50;26.79]			tmrca(S2a2)	15.9035	3.4208	15.90 [9.65, 22.83]			S2a2	18.459	4.0721	18.46 [11.02,26.72]
S2b	10.1224	1.33638	28.13 (20.46-36.03)		22.8823	19.8613	25.9033		S2b	11	2.2	30.75 (18.12;44.01)			tmrca(S2b)	26.429	4.3622	26.43 [18.41;35.19]			tmrca(S2b)	21.8597	3.7208	21.86 [15.11, 29.37]			S2b	25.5461	4.5488	25.55 [17.04,34.60]
S2b1	5.81498	1.45946	15.65 (7.77-23.86)		13.1452	9.84594	16.4444		S2b1	4.25	1.09	11.30 (5.52;17.26)			tmrca(S2b1)	17.2813	3.9202	17.28 [9.81;24.93]			tmrca(S2b1)	14.042	3.4061	14.04 [7.79, 20.89]			S2b1	15.0251	3.9776	15.03 [7.60,22.83]
S2b2	9.18013	1.19571	25.34 (18.55-32.33)		20.7523	18.0493	23.4553		S2b2	12.09	2.78	34.05 (17.99;51.08)			tmrca(S2b2)	23.0274	3.8778	23.03 [15.90;31.04]			tmrca(S2b2)	18.9444	3.239	18.94 [12.78, 25.39]			S2b2	21.8538	4.0683	21.85 [14.35,30.15]
S2b2a	7.88791	1.14295	21.57 (15.18-28.14)		17.8312	15.2474	20.4149		S2b2a	10.9	2.71	30.45 (15.01;46.85)			tmrca(S2b2a)	19.8091	3.5317	19.81 [13.11;26.80]			tmrca(S2b2a)	16.1471	2.9254	16.15 [10.78, 22.16]			S2b2a	18.3833	3.6096	18.38 [11.55,25.51]
S2b2a1	5.54576	0.914363	14.89 (9.94-19.98)		12.5366	10.4696	14.6036		S2b2a1	7.56	2.23	20.62 (8.40;33.56)			tmrca(S2b2a1)	14.3098	2.9668	14.31 [8.93;20.39]			tmrca(S2b2a1)	11.4668	2.3688	11.47 [6.91, 16.08]			S2b2a1	12.9069	2.8719	12.9069 [7.43,18.52]
S6	3.01517	1.07262	7.93 (2.36-13.7)		6.81601	4.39128	9.24074		S6	3.33	1.4	8.78 (1.51;16.38)			tmrca(S6)	10.3879	3.4312	10.39 [4.45;17.20]			tmrca(S6)	8.5268	2.7994	8.53 [3.23, 13.93]			S6	9.1378	2.9482	9.1378 [3.82,14.93]
S6a	0.619187	0.228591	1.6 (0.44-2.76)		1.39972	0.882971	1.91646		S6a	1.57	1.04	4.08 (0-9.54)			tmrca(S6a)	5.4688	2.4167	5.47 [1.46;10.27]			tmrca(S6a)	4.4548	2.0071	4.45 [1.20, 8.51]			S6a	4.9947	2.0212	4.9947 [1.51,8.94]
R	22.1561	0.826443	66.16 (60.81-71.57)		50.0855	48.2173	51.9537		R	19.62	1.83	57.81 (46.29;69.67)			tmrca(R)	59.5312	6.216	59.53 [47.72;71.72]			tmrca(R)	49.6149	5.5863	49.61 [39.95, 61.24]			R	69.6065	7.6112	69.61 [55.52,84.82]
P	21.7254	0.808859	64.73 (59.51-70.01)		49.1118	47.2833	50.9403		P	18.12	1.64	52.95 (42.74-63.44)			tmrca(P)	57.6497	5.9468	57.65 [45.98;68.98]			tmrca(P)	48.04	5.364	48.04 [37.86, 58.44]			P	66.0626	7.135	66.06 [52.58,80.14]
P1	12.7876	1.26604	36.18 (28.67-43.88)		28.9072	26.0452	31.7692		P1	10.09	1.15	28.03 (21.42-34.82)			tmrca(P1)	40.7823	5.1875	40.78 [30.85;50.86]			tmrca(P1)	33.8326	4.4549	33.83 [25.09, 42.28]			P1	43.4753	5.5939	43.48 [33.19,54.85]
P1a	11.0377	1.21329	30.86 (23.81-38.11)		24.9515	22.2087	27.6942		P1a	13.74	3.16	39.11 (20.58-58.84)			tmrca(P1a)	34.1198	5.1235	34.12 [24.42;44.29]			tmrca(P1a)	28.2959	4.2731	28.30 [20.21, 36.89]			P1a	36.3509	5.4608	36.35 [25.90,47.12]
P1a1	8.5071	1.12537	23.37 (17.02-29.89)		19.2309	16.6869	21.7749		P1a1	9.97	2.77	27.67 (12.10-44.29)			tmrca(P1a1)	25.0139	4.5113	25.01 [16.98;34.43]			tmrca(P1a1)	20.6317	3.6773	20.63 [13.62, 27.70]			P1a1	26.6248	4.91	26.62 [17.31,36.46]
P1a1a	0.699951	0.175839	1.8 (0.91-2.7)		1.58229	1.18479	1.97978		P1a1a	0.97	0.32	2.51 (0.88-4.15)			tmrca(P1a1a)	6.836	2.0432	6.84 [3.54;11.01]			tmrca(P1a1a)	5.5363	1.7027	5.54 [2.76, 9.07]			P1a1a	6.9774	1.7231	6.98 [4.00,10.44]
P1a2	4.9535	1.05503	13.24 (7.58-19.07)		11.1977	8.81275	13.5827		P1a2	5	1.29	13.37 (6.47-20.53)			tmrca(P1a2)	14.1983	4.0995	14.20 [6.19;21.98]			tmrca(P1a2)	11.6214	3.3742	11.62 [5.82, 18.55]			P1a2	13.6589	4.1593	13.66 [5.96,21.76]
P1c	4.01126	1.07262	10.64 (4.97-16.49)		9.06773	6.643	11.4925		P1c	2.4	1.02	6.28 (1.03-11.71)			tmrca(P1c)	11.3838	3.8021	11.38 [4.16;18.66]			tmrca(P1c)	9.2853	3.1445	9.29 [3.42, 15.46]			P1c	10.3839	3.624	10.38 [4.01,17.62]
P1d	10.3647	0.791276	28.85 (24.26-33.52)		23.43	21.6413	25.2188		P1d	8.11	0.98	22.21 (16.71-27.85)			tmrca(P1d)	31.9298	3.9874	31.93 [24.39;39.68]			tmrca(P1d)	26.3565	3.434	26.36 [19.89, 33.01]			P1d	33.2605	4.3956	33.26 [25.28,42.30]
P1d1	8.10328	1.03745	22.19 (16.37-28.17)		18.318	15.9728	20.6633		P1d1	6.78	1.22	18.38 (11.68-25.31)			tmrca(P1d1)	24.6509	3.2676	24.65 [18.63;31.13]			tmrca(P1d1)	20.399	2.8574	20.40 [15.25, 26.26]			P1d1	23.7894	3.5984	23.79 [16.84,30.74]
P1d1a	6.29956	1.30121	17.02 (9.92-24.37)		14.2406	11.2991	17.1821		P1d1a	5.4	1.34	14.49 (7.28-21.97)			tmrca(P1d1a)	17.2224	3.4118	17.22 [11.02;24.18]			tmrca(P1d1a)	14.2044	2.9274	14.20 [8.54, 19.82]			P1d1a	15.4068	3.4203	15.41 [9.10,22.36]
P1d1b	4.41507	0.703356	11.75 (7.99-15.59)		9.98059	8.3906	11.5706		P1d1c	3.98	0.95	10.56 (5.53-15.73)			tmrca(P1d1c)	18.1893	2.9646	18.19 [12.75;24.09]			tmrca(P1d1c)	14.8526	2.4843	14.85 [10.22, 19.82]			P1d1c	15.6414	2.758	15.64 [10.54,21.26]
P1d1b1	2.93441	0.615437	7.71 (4.5-11)		6.63344	5.2422	8.02468		P1d1c1	2.32	0.81	6.07 (1.89-10.36)			tmrca(P1d1c1)	9.9599	2.4293	9.96 [5.51;14.83]			tmrca(P1d1c1)	8.1802	1.978	8.18 [4.57, 12.22]			P1d1c1	8.4765	1.9496	8.48 [5.00,12.38]
P1d1b1a	0.45766	0.281342	1.18 (0-2.61)		1.03457	0.398579	1.67057		P1d1c1a	0.38	0.35	0.98 (0-2.76)			tmrca(P1d1c1a)	2.0789	0.9105	2.08 [0.62;3.92]			tmrca(P1d1c1a)	1.6526	0.7261	1.65 [0.44, 3.06]			P1d1c1a	4.3263	1.3235	4.33 [1.88,6.86]
P1d1b1b	0.134606	0.0879195	0.35 (0-0.79)		0.304286	0.105538	0.503034		P1d1c1b	0.15	2.24	0.38 (0.00-12.10)			tmrca(P1d1c1b)	4.1078	1.4715	4.11 [1.69;7.06]			tmrca(P1d1c1b)	3.3424	1.289	3.34 [1.23, 5.97]			P1d1c1b	2.0491	0.8478	2.05 [0.64,3.74]
P1d1b2	3.31131	0.562685	8.73 (5.77-11.75)		7.48544	6.21345	8.75743		P1d1c2	3.83	0.96	10.14 (5.08-15.36)			tmrca(P1d1c2)	9.7104	2.7552	9.71 [4.54;14.99]			tmrca(P1d1c2)	7.9367	2.1393	7.94 [4.19, 12.40]			P1d1c2	7.8154	2.1932	7.82 [3.94,12.26]
P1d1c	7.34948	0.914363	20.01 (14.93-25.22)		16.614	14.547	18.681		P1d1b	11.7	2.92	32.86 (16.11-50.71)			tmrca(P1d1b)	20.8222	3.123	20.82 [14.96;27.02]			tmrca(P1d1b)	17.2431	2.7276	17.24 [12.18, 22.70]			P1d1b	19.8114	3.4136	19.81 [13.40,26.63]
P1d1c1	5.89574	0.826443	15.88 (11.37-20.49)		13.3277	11.4595	15.196		P1d1b1	8.86	2.44	24.40 (10.82-38.81)			tmrca(P1d1b1)	17.1448	2.8935	17.14 [11.41;22.64]			tmrca(P1d1b1)	14.2105	2.4951	14.21 [9.55, 19.15]			P1d1b1	16.0435	2.9987	16.04 [10.49,22.02]
P1d1c1a	3.71512	0.650604	9.83 (6.39-13.34)		8.3983	6.92756	9.86903		P1d1b1a	6.9	2.13	18.73 (7.15-30.97)			tmrca(P1d1b1a)	12.9857	2.5712	12.99 [8.14;18.15]			tmrca(P1d1b1a)	10.7196	2.1733	10.72 [6.38, 14.85]			P1d1b1a	11.8879	2.4496	11.89 [7.38,16.74]
P1d1c1a1	1.9114	0.527517	4.98 (2.27-7.74)		4.32086	3.12837	5.51335		P1d1b1a1	2.94	1.08	18.73 (7.15-30.97)			tmrca(P1d1b1a1)	7.2868	1.7942	7.29 [3.91;10.76]			tmrca(P1d1b1a1)	6.1459	1.6161	6.15 [3.16, 9.30]			P1d1b1a1	6.976	1.633	6.98 [4.04,10.30]
P1d1c1a1+16304	1.42682	0.386846	3.7 (1.72-5.71)		3.22543	2.35094	4.09993		P1d1b1a1+16304	1.93	0.89	7.73 (2.12-13.53)			tmrca(P1d1b1a1+16304)	5.7062	1.559	5.71 [2.85;8.79]			tmrca(P1d1b1a1+16304)	4.8253	1.3897	4.83 [2.35, 7.55]			P1d1b1a1+16304	5.58	1.3836	5.58 [2.99,8.28]
P1d1c1a1a	0.323054	0.211007	0.83 (0-1.9)		0.730287	0.253291	1.20728		P1d1b1a1a	0.37	0.28	0.95 (0-2.38)			tmrca(P1d1b1a1a)	4.4545	1.3619	4.45 [2.05;7.18]			tmrca(P1d1b1a1a)	3.7667	1.2182	3.77 [1.74, 6.26]			P1d1b1a1a	4.3979	1.2239	4.40 [2.13,6.79]
P1d2	8.61478	0.773692	23.68 (19.29-28.15)		19.4743	17.7253	21.2233		P1d2	6.8	1.1	18.44 (12.38-24.68)			tmrca(P1d2)	25.0459	3.3434	25.05 [18.61;31.61]			tmrca(P1d2)	20.747	2.8846	20.75 [15.38, 26.50]			P1d2	24.8064	3.7155	24.81 [17.74,32.03]
P1d2+16266@	8.1302	0.967115	22.27 (16.83-27.84)		18.3789	16.1927	20.5651		P1d2+16266@	8.38	1.8	23.00 (12.96-33.49)			tmrca(P1d2+16266@)	21.4717	3.235	21.47 [15.48;27.94]			tmrca(P1d2+16266@)	17.8353	2.7241	17.84 [12.93, 23.55]			P1d2+16266@	20.872	3.5446	20.87 [14.24,27.87]
P1d2a	4.11894	0.615437	10.94 (7.66-14.28)		9.31116	7.91992	10.7024		P1d2a	3.22	0.7	8.49 (4.81-12.24)			tmrca(P1d2a)	14.2583	2.6947	14.26 [9.31;19.86]			tmrca(P1d2a)	11.6243	2.1245	11.62 [7.75, 15.90]			P1d2a	5.3764	1.7756	5.38 [2.13,8.80]
P1d2a1	2.1537	0.861611	5.62 (1.2-10.18)		4.86858	2.92085	6.81631		P1d2a1	1.57	0.74	4.08 (0.31-7.95)			tmrca(P1d2a1)	6.0143	2.2528	6.01 [2.10;10.39]			tmrca(P1d2a1)	5.039	1.8369	5.04 [1.59, 8.48]			P1d2a1	15.1178	2.8001	15.12 [10.03,20.80]
P1d2a2	1.72296	0.703356	4.48 (0.89-8.17)		3.89486	2.30488	5.48485		P1d2a2	1.83	1.19	4.77 (0.00-11.06)			tmrca(P1d2a2)	6.5285	2.2146	6.53 [2.72;10.89]			tmrca(P1d2a2)	5.4868	1.8503	5.49 [2.21, 9.23]			P1d2a2	5.8485	1.7149	5.85 [2.72,9.21]
P1d2b	5.70729	0.826443	15.35 (10.85-19.95)		12.9017	11.0335	14.77		P1d2b	5.07	0.96	13.57 (8.40-18.87)			tmrca(P1d2b)	16.3203	2.8162	16.32 [11.19;21.95]			tmrca(P1d2b)	13.384	2.338	13.38 [9.22, 18.27]			P1d2b	11.9363	2.3136	11.94 [7.46,16.47]
P1d3	8.18404	1.30121	22.43 (15.14-29.95)		18.5006	15.5591	21.4421		P1d3	6.47	2	17.50 (6.68-28.92)			tmrca(P1d3)	22.2788	3.5396	22.28 [15.52;29.17]			tmrca(P1d3)	18.5289	3.0823	18.53 [12.85, 24.76]			P1d3	21.4654	3.8977	21.47 [14.26,29.21]
P1d3a	4.30739	1.05503	11.45 (5.85-17.23)		9.73716	7.35218	12.1221		P1d3a	4.51	1.73	12.01 (2.90-21.60)			tmrca(P1d3a)	15.5033	3.1291	15.50 [9.79;21.76]			tmrca(P1d3a)	12.8704	2.6918	12.87 [7.77, 18.09]			P1d3a	14.1695	3.0104	14.17 [8.69,20.22]
P1d3a1	0.619187	0.158255	1.6 (0.79-2.4)		1.39972	1.04197	1.75746		P1d3a1	0.96	0.36	2.48 (0.65-4.33)			tmrca(P1d3a1)	8.4897	2.1205	8.49 [4.81;12.83]			tmrca(P1d3a1)	7.2399	1.8274	7.24 [3.89, 10.95]			P1d3a1	7.8501	1.7572	7.85 [4.75,11.41]
P1d3a2	1.21145	0.334094	3.14 (1.43-4.86)		2.73858	1.98333	3.49382		P1d3a2	1	0.37	2.59 (0.71-4.49)			tmrca(P1d3a2)	8.035	2.9869	8.04 [3.07;14.14]			tmrca(P1d3a2)	6.7401	2.4684	6.74 [2.31, 11.48]			P1d3a2	7.2021	2.4109	7.20 [2.82,11.91]
P1d3b	3.25746	0.879195	8.59 (3.99-13.32)		7.36372	5.37624	9.35121		P1d3b	2.6	0.87	6.82 (2.31-11.45)			tmrca(P1d3b)	10.5645	3.3466	10.56 [4.39;16.93]			tmrca(P1d3b)	8.7353	2.7264	8.74 [3.64, 13.96]			P1d3b	8.8359	2.745	8.84 [3.90,14.32]
P1d4	0.269212	0.140671	0.69 (0-1.4)		0.608572	0.290575	0.926569		P1d4	0.25	0.18	0.64 (0.00-1.55)			tmrca(P1d4)	3.0787	1.4324	3.08 [0.86;5.83]			tmrca(P1d4)	2.3479	1.1941	2.35 [0.67, 4.77]			P1d4	3.3956	1.5221	3.40 [0.97,6.51]
P1e	9.61086	2.46175	26.61 (12.78-41.27)		21.726	16.1611	27.291		P1e	8.33	1.9	22.85 (12.28-33.94)			tmrca(P1e)	23.7281	3.9483	23.73 [16.33;31.83]			tmrca(P1e)	19.5835	3.3801	19.58 [13.30, 26.45]			P1e	24.2215	4.4042	24.22 [15.79,32.86]
P1e+16176@	9.0186	2.37383	24.86 (11.62-38.9)		20.3872	15.021	25.7534		P1e+16176@	7.36	1.8	20.04 (10.15-30.41)			tmrca(P1e+16176@)	20.2309	3.6869	20.23 [13.42;27.75]									P1e+16176@	20.367	4.0945	20.37 [12.63,28.35]
P1e1	3.95741	1.14295	10.49 (4.47-16.73)		8.94601	6.36229	11.5297		P1e1	2.17	0.99	5.67 (0.59-10.91)			tmrca(P1e1)	9.9474	3.229	9.95 [3.82;16.11]			tmrca(P1e1)	8.2922	2.6584	8.29 [3.45, 13.47]			P1e1	9.352	3.0291	9.35 [4.01,15.46]
P1e1a	0.67303	0.439598	1.74 (0-3.99)		1.52143	0.52769	2.51517		P1e1a	0.6	0.45	1.55 (0-3.85)			tmrca(P1e1a)	3.4294	1.8973	3.43 [0.65;7.21]			tmrca(P1e1a)	2.8224	1.5514	2.82 [0.48, 5.91]			P1e1a	3.6325	1.7113	3.63 [0.87, 7.08]
P1f	7.59178	1.4243	20.71 (12.82-28.9)		17.1617	13.942	20.3815		P1f	5.95	1.75	16.03 (6.60-25.93)			tmrca(P1f)	22.4522	3.7074	22.45 [15.47;29.88]			tmrca(P1f)	18.3963	3.237	18.40 [12.55, 25.00]			P1f	21.8104	4.2125	21.81 [13.96,30.18]
P1f1	2.82672	0.422014	7.42 (5.22-9.66)		6.39001	5.43602	7.344		P1f1	2.95	0.6	7.76 (4.62-10.96)			tmrca(P1f1)	15.9155	2.9664	15.92 [10.50;21.94]			tmrca(P1f1)	12.9549	2.541	12.95 [8.48, 18.09]			P1f1	14.1839	2.979	14.18 [8.72,20.12]
P1f1+16422	2.61136	0.422014	6.85 (4.64-9.08)		5.90315	4.94916	6.85714		P1f1+16422	4.5	1.3	11.99 (5.09-19.15)			tmrca(P1f1+16422)	12.7528	2.8203	12.75 [7.60;18.36]			tmrca(P1f1+16422)	10.3559	2.3381	10.36 [5.99, 14.94]			P1f1+16422	11.0661	2.6372	11.07 [6.31,16.36]
P1f1a	2.34214	0.474765	6.13 (3.66-8.63)		5.29458	4.22134	6.36782		P1f1a	3.4	1.11	8.97 (3.17-14.98)			tmrca(P1f1a)	10.363	2.6346	10.36 [5.59;15.64]			tmrca(P1f1a)	8.4211	2.1794	8.42 [4.43, 12.82]			P1f1a	8.879	2.3285	8.88 [4.63,13.47]
P2	17.1757	1.6353	49.92 (39.82-60.3)		38.8269	35.1302	42.5236		P2	12.89	2.32	36.49 (22.89-50.76)			tmrca(P2)	44.4573	6.4678	44.46 [31.89;56.92]			tmrca(P2)	36.8	5.4293	36.80 [26.57, 47.64]			P2	45.8832	6.9469	45.88 [32.72,59.65]
P2a	8.83015	1.07262	24.31 (18.24-30.55)		19.9612	17.5364	22.3859		P2a	8	1.51	21.89 (13.48-30.63)			tmrca(P2a)	26.2434	4.0314	26.24 [19.03;34.34]			tmrca(P2a)	21.9005	3.4281	21.90 [15.61, 28.89]			P2a	26.211	4.314	26.21 [18.22,34.62]
P2a1	7.80714	1.00228	21.33 (15.73-27.08)		17.6486	15.3829	19.9143		P2a1	7.58	1.58	20.68 (11.94-29.78)			tmrca(P2a1)	21.8645	3.3766	21.86 [15.76;28.58]			tmrca(P2a1)	18.333	2.9414	18.33 [12.79, 24.17]			P2a1	21.1457	3.5362	21.15 [14.67,28.21]
P2a1+143	6.83798	1.10779	18.55 (12.45-24.84)		15.4577	12.9535	17.962		P2a1+143	6.85	1.45	18.58 (10.63-26.85)			tmrca(P2a1+143)	18.8276	2.9814	18.83 [13.29;24.78]			tmrca(P2a1+143)	15.7496	2.6613	15.75 [10.98, 21.20]			P2a1+143	17.6629	3.0057	17.66 [12.12,23.69]
P2a1+143+195	6.03035	1.37154	16.26 (8.82-23.98)		13.632	10.5315	16.7325		P2a1+143+195	6.37	1.76	17.22 (7.68-27.23)			tmrca(P2a1+143+195)	17.7648	2.8596	17.76 [12.47;23.56]			tmrca(P2a1+143+195)	14.8243	2.5464	14.82 [10.33, 20.12]			P2a1+143+195	16.4869	2.8281	16.49 [11.25,22.15]
P2a1a	3.25746	1.30121	8.59 (1.82-15.63)		7.36372	4.42225	10.3052		P2a1a	3.29	1.33	8.68 (1.76-15.88)			tmrca(P2a1a)	10.6915	2.6106	10.69 [5.81;15.81]			tmrca(P2a1a)	8.966	2.1861	8.97 [4.92, 13.29]			P2a1a	9.7075	2.3204	9.71 [5.51,14.33]
P2a1a1	2.1537	1.40671	5.62 (0-13.12)		4.86858	1.68861	8.04855		P2a1a1	2.31	1.02	6.04 (0.80-11.46)			tmrca(P2a1a1)	7.7342	2.1531	7.73 [3.90;12.04]			tmrca(P2a1a1)	6.5438	1.8678	6.54 [3.26, 10.30]			P2a1a1	7.0791	1.7663	7.08 [3.85,10.64]
P2a1a1+16188	1.31914	0.386846	3.42 (1.44-5.42)		2.982	2.10751	3.8565		P2a1a1+16188	1.42	0.46	3.68 (1.33-6.07)			tmrca(P2a1a1+16188)	5.6479	1.7093	5.65 [2.58;9.08]			tmrca(P2a1a1+16188)	4.8307	1.5558	4.83 [2.12, 7.89]			P2a1a1+16188	5.3851	1.3993	[2.79, 8.09]
P2a1b	1.88448	1.0902	4.91 (0-10.67)		4.26001	1.79553	6.72448		P2a1b	1.69	0.85	4.40 (0.06-8.85)			tmrca(P2a1b)	6.1007	1.9667	6.10 [2.94;10.25]			tmrca(P2a1b)	5.023	1.6186	5.02 [2.09, 8.08]			P2a1b	6.0047	1.6858	6.00 [2.94,9.33]
P2a1b+146	0.511503	0.193423	1.32 (0.34-2.3)		1.15629	0.719041	1.59353		P2a1b+146	0.5	0.26	1.29 (0.00-2.61)			tmrca(P2a1b+146)	3.53	1.3684	3.53 [1.17;6.21]			tmrca(P2a1b+146)	2.7953	1.0867	2.80 [0.99, 4.92]			P2a1b+146	3.7194	1.213	3.72 [1.56,6.07]
P2a2	7.91483	1.05503	21.65 (15.74-27.71)		17.892	15.507	20.277		P2a2	5.43	1.46	14.57 (6.73-22.74)			tmrca(P2a2)	19.9948	3.7154	19.99 [13.04;27.51]			tmrca(P2a2)	16.6524	3.2335	16.65 [10.78, 23.12]			P2a2	19.5318	4.0739	19.53 [11.91,27.68]
P2a2a	0.699951	0.457181	1.8 (0-4.15)		1.58229	0.548797	2.61578		P2a2a	0.8	0.63	2.06 (0.00-5.31)			tmrca(P2a2a)	3.7304	2.0733	3.73 [0.72;7.86]			tmrca(P2a2a)	3.0958	1.7123	3.10 [0.58, 6.48]			P2a2a	3.9557	1.8766	3.96 [0.99,7.80]
P2b	6.21879	1.0902	16.79 (10.83-22.92)		14.058	11.5935	16.5225		P2b	5.33	1.38	14.29 (6.88-21.99)			tmrca(P2b)	19.1927	4.2907	19.19 [10.97;27.22]			tmrca(P2b)	15.8341	3.6994	15.83 [8.89, 22.89]			P2b	18.0496	4.6317	18.05 [9.82,27.36]
P2b1	1.18453	0.509933	3.07 (0.47-5.71)		2.67772	1.52498	3.83046		P2b1	1.33	0.82	3.45 (0-7.72)			tmrca(P2b1)	3.5743	2.0203	3.57 [0.53;7.53]			tmrca(P2b1)	2.8061	1.6556	2.81 [0.52, 6.12]			P2b1	3.6152	1.8136	3.62 [0.73,7.29]
P2b2	4.36123	0.931947	11.6 (6.64-16.7)		9.85887	7.75214	11.9656		P2b2	2.83	0.93	7.43 (2.60-12.41)			tmrca(P2b2)	13.9412	3.6906	13.94 [7.25;21.46]			tmrca(P2b2)	11.4025	3.067	11.40 [5.58, 17.52]			P2b2	12.4659	3.7089	12.47 [5.85,19.93]
P3	17.095	1.17812	49.66 (42.36-57.11)		38.6443	35.9811	41.3076		P3	18.96	2.66	55.66 (39.13-72.91)			tmrca(P3)	43.2034	5.318	43.20 [32.96;53.38]			tmrca(P3)	35.7942	4.6722	35.79 [26.89, 44.69]			P3	47.8222	6.1086	47.82 [36.10,59.75]
P3a	10.4723	1.30121	29.17 (21.67-36.9)		23.6735	20.732	26.6149		P3a	8.5	1.46	23.35 (15.15-31.84)			tmrca(P3a)	25.6055	4.7125	25.61 [16.97;34.96]			tmrca(P3a)	21.464	3.8449	21.46 [14.33, 29.10]			P3a	27.933	5.3695	27.93 [18.21,38.98]
P3b	14.9143	1.10779	42.76 (36.04-49.63)		33.7149	31.2107	36.2191		P3b	15.95	2.38	46.02 (31.61-61.07)			tmrca(P3b)	37.496	4.869	37.50 [28.14;47.21]			tmrca(P3b)	31.0425	4.2397	31.04 [23.19, 39.68]			P3b	41.2316	5.4149	41.23 [31.07,51.96]
P3b+16399	14.2413	1.16054	40.66 (33.67-47.82)		32.1935	29.57	34.817		P3b+16399	14.5	2.4	41.47 (27.16-56.46)			tmrca(P3b+16399)	34.1917	4.7765	34.19 [25.46;43.87]			tmrca(P3b+16399)	28.2286	4.1188	28.23 [20.37, 36.40]			P3b+16399	37.1116	5.3054	[27.26, 47.92]
P3b1	9.63779	1.14295	26.69 (20.15-33.4)		21.7869	19.2032	24.3706		P3b1	10	1.94	27.76 (16.73-39.30)			tmrca(P3b1)	22.7223	3.8775	22.72 [15.09;30.27]			tmrca(P3b1)	18.6203	3.3067	18.62 [12.56, 25.32]			P3b1	37.4206	5.3238	37.42 [27.31,47.87]
P3b2	14.0529	1.14295	40.08 (33.2-47.11)		31.7675	29.1837	34.3512		P3b2	14.89	2.67	42.69 (26.74-59.46)			tmrca(P3b2)	33.8528	4.7432	33.85 [24.99;43.54]			tmrca(P3b2)	28.0869	4.086	28.09 [20.78, 36.70]			P3b2	37.278	5.1954	37.28 [27.43,47.53]
P3b2a	13.1914	1.35396	37.42 (29.36-45.69)		29.82	26.7593	32.8808		P3b2a	13.46	3.28	38.24 (19.10-58.69)			tmrca(P3b2a)	30.2005	4.7461	30.20 [21.61;40.09]			tmrca(P3b2a)	25.0653	4.1013	25.07 [17.25, 33.19]			P3b2a	33.3971	5.2168	33.40 [23.75,44.07]
P3b2a1	1.61527	0.615437	4.2 (1.05-7.41)		3.65143	2.2602	5.04267		P3b2a1	1.67	0.75	4.34 (0.51-8.27)			tmrca(P3b2a1)	6.3704	2.1406	6.37 [2.72;10.81]			tmrca(P3b2a1)	5.1028	1.7767	5.10 [1.95, 8.56]			P3b2a1	6.6046	1.9486	6.60 [3.17,10.56]
P3b2a1+195	0.861478	0.40443	2.22 (0.18-4.3)		1.94743	1.03319	2.86167		P3b2a1+195	0.87	0.37	2.25 (0.37-4.15)			tmrca(P3b2a1+195)	3.3695	1.274	3.37 [1.24;5.84]			tmrca(P3b2a1+195)	2.6073	1.0883	2.61 [0.92, 4.77]			P3b2a1+195	3.7342	1.2441	3.73 [1.55,6.21]
P3b2b	8.83015	1.45946	24.31 (16.09-32.83)		19.9612	16.662	23.2604		P3b2b	10	2.56	27.76 (13.32-43.09)			tmrca(P3b2b)	20.9108	4.1504	20.91 [12.99;29.05]			tmrca(P3b2b)	17.3341	3.5506	17.33 [10.88, 24.63]			P3b2b	22.3974	4.8002	22.40 [13.27,31.93]
P4	8.69554	0.914363	23.92 (18.74-29.21)		19.6569	17.5899	21.7239		P4	8.63	1.67	23.73 (14.37-33.48)			tmrca(P4)	28.0333	4.2006	28.03 [20.32;36.55]			tmrca(P4)	23.4888	3.6585	23.49 [16.85, 30.80]			P4	29.1061	4.8144	29.11 [20.15,38.71]
P4a	6.13803	0.861611	16.56 (11.85-21.39)		13.8754	11.9277	15.8232		P4a	6.21	1.84	16.76 (6.83-27.22)			tmrca(P4a)	16.0552	2.7615	16.06 [11.16;21.70]			tmrca(P4a)	13.3071	2.319	13.31 [8.95, 17.82]			P4a	15.3252	2.8945	15.33 [9.98,21.07]
P4a1	1.37298	0.826443	3.56 (0-7.87)		3.10372	1.23549	4.97195		P4a1	2.95	1.49	7.76 (0.08-15.81)			tmrca(P4a1)	7.7152	2.3711	7.72 [3.52;12.40]			tmrca(P4a1)	6.374	1.9916	6.37 [2.86, 10.29]			P4a1	7.3917	2.1072	7.39 [3.63,11.61]
P4a1a	0.188448	0.967115	0.48 (0-5.44)		0.426001	-1.76023	2.61223		P4a1a	0.44	0.34	1.13 (0.00-2.86)			tmrca(P4a1a)	3.3613	1.2583	3.36 [1.33;5.94]			tmrca(P4a1a)	2.7207	1.0217	2.72 [1.01, 4.67]			P4a1a	3.554	1.1402	3.55 [1.54,5.79]
P4b	3.04209	0.896779	8.01 (3.33-12.81)		6.87687	4.84964	8.9041		P4b	1.94	1.03	5.06 (0.00-10.50)			tmrca(P4b)	9.4936	2.7394	9.49 [4.55;14.95]			tmrca(P4b)	7.9484	2.3204	7.95 [3.74, 12.48]			P4b	8.7793	2.473	8.78 [4.38,13.62]
P4b1	0.753793	0.228591	1.94 (0.79-3.11)		1.704	1.18726	2.22075		P4b1	0.8	0.43	2.06 (0.00-4.27)			tmrca(P4b1)	5.6225	1.9712	5.62 [2.17;9.53]			tmrca(P4b1)	4.6672	1.705	4.67 [1.79, 8.16]			P4b1	5.4923	1.648	5.49 [2.54,8.75]
P4c	6.62261	1.38913	17.94 (10.34-25.82)		14.9709	11.8307	18.1111		P4c	4.75	1.32	12.68 (5.65-19.98)			tmrca(P4c)	14.8776	3.5251	14.88 [7.72;21.61]			tmrca(P4c)	12.345	2.9628	12.35 [6.58, 17.81]			P4c	13.8847	3.6635	13.88 [6.80,21.06]
P5	12.8414	1.60014	36.34 (26.89-46.11)		29.0289	25.4117	32.6461		P5	9.89	2	27.43 (16.09-39.33)			tmrca(P5)	35.2959	5.625	35.30 [25.25;46.88]			tmrca(P5)	29.0182	4.7917	29.02 [20.69, 38.96]			P5	35.6501	6.0431	35.65 [24.45,47.68]
P5a	8.85707	1.47705	24.39 (16.06-33.02)		20.022	16.6831	23.361		P5a	7.79	1.65	21.28 (12.14-30.82)			tmrca(P5a)	26.6005	4.0695	26.60 [19.35;34.99]			tmrca(P5a)	21.7592	3.4776	21.76 [15.25, 28.58]			P5a	25.3136	4.3158	25.31 [17.49,34.02]
P5a1	7.29564	1.31879	19.86 (12.57-27.41)		16.4923	13.5111	19.4735		P5a1	6.83	1.5	18.53 (10.31-27.08)			tmrca(P5a1)	22.6674	3.4076	22.67 [16.45;29.48]			tmrca(P5a1)	18.4496	2.8638	18.45 [13.02, 24.19]			P5a1	20.7149	3.4946	20.71 [14.20,27.62]
P5a1a	5.62653	0.615437	15.12 (11.77-18.53)		12.7192	11.3279	14.1104		P5a1a	5.08	0.95	13.59 (8.48-18.85)			tmrca(P5a1a)	18.5161	2.8321	18.52 [13.11;24.03]			tmrca(P5a1a)	14.9513	2.4456	14.95 [10.60, 19.90]			P5a1a	16.0824	2.6594	16.08 [11.09,21.38]
P5a1a1	5.0881	0.562685	13.62 (10.57-16.71)		11.502	10.23	12.774		P5a1a1	4.53	0.93	12.07 (7.10-17.17)			tmrca(P5a1a1)	15.7762	2.6177	15.78 [11.11;21.09]			tmrca(P5a1a1)	12.7627	2.2518	12.76 [8.69, 17.21]			P5a1a1	13.375	2.3911	13.38 [8.97,18.21]
P5a1a1+16145	3.49975	0.63302	9.24 (5.91-12.65)		7.91144	6.48045	9.34243		P5a1a1+16145	2.82	0.8	7.41 (3.24-11.68)			tmrca(P5a1a1+16145)	9.8864	2.3796	9.89 [5.53;14.49]			tmrca(P5a1a1+16145)	8.0661	1.9617	8.07 [4.44, 11.99]			P5a1a1+16145	8.1048	1.7502	8.10 [4.88,11.63]
P5b	8.56094	1.45946	23.52 (15.33-32.02)		19.3526	16.0534	22.6518		P5b	7	1.86	19.01 (8.85-29.69)			tmrca(P5b)	21.6504	4.6277	21.65 [13.21;31.19]			tmrca(P5b)	17.8648	4.0132	17.86 [10.59, 26.08]			P5b	21.7999	5.0965	21.80 [12.38,31.88]
P6	16.9065	1.38913	49.06 (40.49-57.84)		38.2183	35.0781	41.3586		P6	17.33	2.66	50.41 (34.13-67.45)			tmrca(P6)	44.4485	6.2469	44.45 [33.41;57.81]			tmrca(P6)	36.8106	5.408	36.81 [26.59, 47.44]			P6	47.8554	6.9038	47.86 [34.79,61.47]
P7	17.2026	2.00456	50 (37.67-62.77)		38.8878	34.3563	43.4192		P7	12	2.45	33.77 (19.58-48.73)			tmrca(P7)	42.1176	7.8688	42.12 [27.04;57.38]			tmrca(P7)	35.2614	6.7708	35.26 [22.44, 48.69]			P7	43.6938	8.3718	43.69 [27.86,60.42]
P8	20.4063	1.16054	60.38 (52.99-67.91)		46.1298	43.5063	48.7533		P8	18	2.94	52.56 (34.49-71.53)			tmrca(P8)	51.4232	6.2472	51.42 [39.28;64.09]			tmrca(P8)	42.9814	5.6934	42.98 [32.57, 55.00]			P8	53.2639	7.0345	53.26 [39.69,67.12]
P9	18.5218	1.49463	54.25 (44.89-63.83)		41.8698	38.4911	45.2485		P9	16.36	2.7	47.32 (30.95-64.49)			tmrca(P9)	45.8591	6.8256	45.86 [32.69;58.92]			tmrca(P9)	37.6697	5.7082	37.67 [27.11, 49.05]			P9	47.7547	7.2246	47.75 [33.91,61.82]
P9a	16.8796	1.65289	48.97 (38.8-59.44)		38.1575	34.421	41.894		P9a	15.87	3.27	45.77 (26.16-66.57)			tmrca(P9a)	39.5351	6.9907	39.54 [26.61;53.84]			tmrca(P9a)	32.3663	5.6624	32.37 [21.57, 43.68]			P9a	41.3704	6.9977	41.37 [28.20,55.28]
P10	2.04601	0.72094	5.34 (1.63-9.13)		4.62515	2.99541	6.25488		P10	2.2	1	5.75 (0.62-11.05)			tmrca(P10)	5.8496	2.312	5.85 [1.95;10.40]			tmrca(P10)	4.7753	1.9061	4.78 [1.44, 8.41]			P10	5.9761	2.1566	5.98 [2.25,10.08]
P11	20.9178	0.931947	62.07 (56.09-68.12)		47.2861	45.1793	49.3928		P11	19.63	3.35	57.84 (37.02-79.77)			tmrca(P11)	52.6399	5.9228	52.64 [41.04;63.98]			tmrca(P11)	43.9534	5.2504	43.95 [34.40, 54.77]			P11	54.7884	6.7327	54.79 [42.13,68.52]
P11a	16.395	1.49463	47.43 (38.26-56.85)		37.0621	33.6833	40.4408		P11a	14.48	2.82	41.41 (24.67-59.08)			tmrca(P11a)	40.7135	5.8157	40.71 [29.47;52.07]			tmrca(P11a)	33.9401	5.0461	33.94 [24.22, 43.70]			P11a	41.9322	6.3531	41.93 [29.89,54.53]
P11a1	7.13411	1.03745	19.4 (13.65-25.3)		16.1272	13.7819	18.4724		P11a1	7.38	1.29	20.10 (12.96-27.49)			tmrca(P11a1)	22.4203	3.5909	22.42 [15.97;30.02]			tmrca(P11a1)	18.4698	3.1006	18.47 [13.06, 24.97]			P11a1	20.6999	3.8126	20.70 [13.64,28.30]
P11a1a	6.24572	0.931947	16.87 (11.76-22.1)		14.1189	12.0121	16.2256		P11a1a	6.14	1.3	16.57 (9.50-23.89)			tmrca(P11a1a)	18.9406	3.2215	18.94 [12.82;25.26]			tmrca(P11a1a)	15.5347	2.7828	15.53 [10.57, 21.35]			P11a1a	16.9021	3.2396	16.90 [10.73,23.26]
P11a1a1	4.98042	0.967115	13.32 (8.12-18.66)		11.2586	9.07236	13.4448		P11a1a1	4.88	1.21	13.04 (6.57-19.73)			tmrca(P11a1a1)	15.068	2.9744	15.07 [9.52;21.03]			tmrca(P11a1a1)	12.26	2.5392	12.26 [7.48, 17.29]			P11a1a1	13.0193	2.8561	13.02 [7.51,18.53]
P11a1a2	3.71512	0.826443	9.83 (5.47-14.3)		8.3983	6.53006	10.2665		P11a1a2	3.5	1.36	9.25 (2.15-16.64)			tmrca(P11a1a2)	10.8701	2.9445	10.87 [5.21;16.55]			tmrca(P11a1a2)	8.8478	2.4162	8.85 [4.46, 13.82]			P11a1a2	9.3932	2.5786	9.39 [4.70,14.46]
P11a1a2a	1.69603	0.703356	4.41 (0.82-8.09)		3.83401	2.24402	5.42399		P11a1a2a	1.6	0.8	4.16 (0.08-8.35)			tmrca(P11a1a2a)	4.7923	1.9516	4.79 [1.47;8.73]			tmrca(P11a1a2a)	3.8353	1.6501	3.84 [1.13, 7.09]			P11a1a2a	4.4394	1.5788	4.44 [1.68,7.62]
P11a1b	5.59961	0.861611	15.05 (10.37-19.84)		12.6583	10.7106	14.606		P11a1b	6.7	1.83	18.16 (8.20-28.61)			tmrca(P11a1b)	17.4705	3.285	17.47 [11.41;24.05]			tmrca(P11a1b)	14.3164	2.8326	14.32 [8.97, 19.68]			P11a1b	15.2217	3.1415	15.22 [9.40,21.46]
P11a1b1	4.442	0.931947	11.83 (6.86-16.93)		10.0414	7.93471	12.1482		P11a1b1	6	1.78	16.17 (6.58-26.25)			tmrca(P11a1b1)	13.5746	2.8823	13.57 [8.17;19.27]			tmrca(P11a1b1)	11.1398	2.4557	11.14 [6.67, 16.09]			P11a1b1	11.4744	2.6381	11.47 [6.53,16.67]
P11a1b1a	3.84973	0.808859	10.2 (5.92-14.58)		8.70258	6.8741	10.5311		P11a1b1a	5.29	1.74	14.18 (4.90-23.93)			tmrca(P11a1b1a)	11.0407	2.6534	11.04 [6.00;16.13]			tmrca(P11a1b1a)	9.1042	2.1858	9.10 [5.01, 13.42]			P11a1b1a	9.2051	2.2664	9.21 [4.90,13.61]
P12	17.8757	1.23087	52.16 (44.49-60)		40.4092	37.6267	43.1917		P12	18.18	3.1	53.14 (34.09-73.19)			tmrca(P12)	45.4658	5.7529	45.47 [34.56;56.51]			tmrca(P12)	37.7738	5.0282	37.77 [27.99, 47.45]			P12	48.2705	6.5056	48.27 [36.13,61.39]
P12a	5.30347	0.931947	14.22 (9.18-19.38)		11.9889	9.88214	14.0956		P12a	5	0.83	13.37 (8.90-17.95)			tmrca(P12a)	18.0698	3.3256	18.07 [12.01;24.59]			tmrca(P12a)	14.8301	2.7408	14.83 [9.95, 20.40]			P12a	16.1751	3.1521	16.18 [10.46,22.55]
P12a1	2.6652	0.756108	6.99 (3.06-11.01)		6.02487	4.31563	7.7341		P12a1	2.2	0.82	5.75 (1.53-10.08)			tmrca(P12a1)	7.5387	2.7897	7.54 [2.51;12.88]			tmrca(P12a1)	6.2607	2.2468	6.26 [2.47, 10.82]			P12a1	6.6575	2.1481	[2.85, 10.95]
P12b	11.28	1.28362	31.59 (24.12-39.28)		25.4992	22.5975	28.4009		P12b	11.75	2.3	33.01 (19.71-47.00)			tmrca(P12b)	27.6078	5.0955	27.61 [18.11;37.70]			tmrca(P12b)	22.9995	4.3488	23.00 [14.91, 31.57]			P12b	28.8874	5.555	28.89 [18.58,39.95]
R12'21	21.2947	1.01987	63.31 (56.76-69.96)		48.1381	45.8326	50.4435		R12'21	22.6	4	67.64 (42.28-94.41)			tmrca(R12'21)	55.3652	5.9525	55.37 [43.78;66.77]			tmrca(R12'21)	46.2072	5.3332	46.21 [36.00, 56.61]			R12'21	63.9584	7.8892	63.96 [48.99,79.59]
R21	3.20362	0.773692	8.44 (4.39-12.59)		7.24201	5.49303	8.99099		R21	2.94	1.08	7.73 (2.12-13-53)			tmrca(R21)	14.3048	3.6384	14.30 [7.68;21.50]			tmrca(R21)	11.9588	2.9258	11.96 [6.41, 17.69]			R21	13.9616	3.6996	13.96 [7.45,21.54]
R21a	1.9114	0.40443	4.98 (2.9-7.1)		4.32086	3.40662	5.23511		R21a	1.88	0.54	4.90 (2.12-7.73)			tmrca(R21a)	10.49	2.89	10.49 [5.12;15.99]									R21a	9.2625	2.4611	9.26 [4.79, 14.17]
